# Supplementary material for: Using Multi-Omics Analysis to Explore Diagnostic Tool and Optimize Drug Therapy Selection for Patients with Glioma Based on Cross-Talk Gene Signature
Source: Oncol Res. 2024 Nov 13;32(12):1921–34. doi: 10.32604/or.2024.046191 (PMC11576925; doi:10.32604/or.2024.046191)
Supplement: Supplementary file 1 [file OncolRes-32-46191-s001.xlsx]

## Sheet: Sheet1
Supplemental Table 1. Gene expression disparities between glioma tissues exhibiting high and low levels of M2 macrophages.
Tag	logFC	adjust.P.Value
IBSP	1.25705	4.01021e-07
POSTN	1.21739	0.000133078
MMP9	1.15013	5.94822e-06
SAA1	1.09875	4.79514e-06
CHI3L1	1.05345	0.000691582
TREM1	1.04478	2.29321e-07
PLA2G2A	1.00803	0.000198794
IL8	1.00055	7.0093e-06
RPS4Y1	0.967147	0.0150207
PI3	0.930742	8.79085e-06
STC1	0.918441	1.00188e-06
SAA2	0.907404	4.26424e-06
ESM1	0.90395	2.05485e-05
DLGAP5	0.883718	5.11464e-06
SHOX2	0.879353	0.000499525
S100A9	0.87316	1.20396e-06
DES	0.871332	5.71761e-05
LTF	0.857239	0.00720529
TRPM8	0.855809	2.53584e-05
HOXC10	0.851017	0.000555327
G0S2	0.849899	5.82897e-06
SOCS3	0.845243	1.21291e-06
COL3A1	0.833868	8.15189e-05
AQP9	0.827934	7.92304e-07
IL6	0.825734	6.36601e-07
H19	0.823368	0.00176394
IL1RN	0.823034	6.81961e-08
MYBL2	0.82	3.24133e-05
UBE2C	0.818111	7.3305e-06
S100A8	0.813557	5.23779e-06
COL1A1	0.811375	0.000114849
PDPN	0.807087	0.000123464
DEPDC1	0.80686	1.45295e-06
KIF20A	0.805691	1.10406e-05
BIRC5	0.804716	7.45565e-06
CCNB2	0.798905	5.69784e-06
NEIL3	0.787061	6.96507e-07
COL6A3	0.779874	2.25251e-05
MELK	0.77727	1.23762e-05
EPR1	0.777115	1.12763e-05
RRM2	0.776574	3.00005e-05
CA9	0.772244	0.000295996
HOXD11	0.769356	0.000352114
MMP7	0.766365	0.000104702
TIMP1	0.755732	0.000148954
NNMT	0.752448	0.00055982
DDX3Y	0.752394	0.0364939
IL2RA	0.749877	1.49292e-05
IGFBP2	0.748919	0.000230588
THBS1	0.744892	7.2665e-06
TTK	0.744885	6.77348e-06
LOC100271831	0.744389	3.89511e-05
MFAP2	0.744227	3.77571e-05
NCRNA00152	0.74353	1.31694e-05
FAM64A	0.735644	2.49572e-05
CD163	0.734212	0.000305415
CHRNA9	0.733929	0.000136415
NEK2	0.732407	3.09552e-06
LIF	0.731651	6.70742e-05
CHI3L2	0.730739	0.000813984
SPOCD1	0.730408	0.000788173
GAS2L3	0.726571	7.82425e-07
TOP2A	0.725756	0.00010142
OTP	0.725275	0.000504434
HOXA7	0.723506	0.00741463
TNFSF12-TNFSF13	0.722897	0.000768382
AURKB	0.722008	5.67594e-05
F13A1	0.71963	7.65138e-05
HOXA5	0.719257	0.00121485
ABCC3	0.716545	0.00406948
HBB	0.714076	1.32567e-05
HOXA10	0.713551	0.00402198
SRPX2	0.713237	0.000234791
MMP1	0.712924	1.18702e-06
TDO2	0.708727	4.08857e-06
CDC20	0.708283	1.18947e-05
HOXD10	0.702638	0.00153263
CKAP2L	0.699323	1.07157e-05
LOC541471	0.696672	1.49862e-05
SERPINE1	0.691843	0.000374931
HJURP	0.689923	2.10127e-05
FCGBP	0.688388	0.000107411
CXCL10	0.687344	0.00134344
LEFTY2	0.687112	0.000505176
PTTG1	0.686805	5.01688e-07
ACTG2	0.686191	0.000180363
SDC1	0.684956	5.30387e-08
PBK	0.682621	8.63455e-05
GPRC5A	0.682086	6.23799e-05
SERPINA5	0.681174	0.00100448
KIAA0101	0.68106	2.2858e-05
NDC80	0.679782	3.6638e-05
EXOC3L2	0.678531	2.82046e-06
MEOX2	0.674492	0.00974187
NKX2-5	0.671109	0.00145941
KDM5D	0.669718	0.0590629
IGF2BP3	0.668672	0.000346056
IL13RA2	0.665639	0.00617086
HOXC13	0.665355	0.000360693
PLEK2	0.664799	2.04632e-05
TNFAIP6	0.663312	0.000252992
FPR2	0.660533	3.4772e-06
PLAT	0.658077	2.1898e-06
FAM20A	0.657086	7.01687e-06
KIF23	0.657081	2.63294e-05
HOXC6	0.656441	0.000540706
CENPA	0.65534	4.34755e-05
LILRA5	0.654537	5.24244e-07
ALPK2	0.653198	1.67133e-05
HAMP	0.653027	0.000360968
HOXA3	0.652862	0.00412938
SGOL1	0.65123	1.35948e-05
FCGR2B	0.648554	0.000739749
SH2D4A	0.648401	8.49167e-05
PHLDA2	0.648007	1.22467e-05
NCAPG	0.647945	0.000107159
SPP1	0.647832	4.69959e-05
COL4A1	0.646457	0.00010681
SPC24	0.646241	2.58375e-05
TTTY15	0.645485	0.0299999
AREG	0.645042	8.00404e-06
BUB1	0.64482	2.45414e-05
EMR1	0.643135	0.00017074
BCL2A1	0.643048	1.69229e-05
OR51E1	0.639133	4.82276e-05
COL8A1	0.637388	0.00117257
IL1R2	0.636797	2.64115e-05
CDCA2	0.635465	1.69654e-05
CLEC5A	0.635307	0.00354109
GPR1	0.635221	0.000133575
CEP55	0.634049	2.66563e-05
OSM	0.63277	2.40286e-05
DPP4	0.630566	4.97747e-05
CDCA8	0.629414	8.14327e-06
HOXB13	0.629328	0.000460827
EIF1AY	0.629308	0.0521449
CA3	0.628933	0.00221541
CDC45	0.628676	0.000300567
TROAP	0.62749	0.000210967
LOX	0.62722	8.79623e-05
ASF1B	0.627187	1.59235e-05
EDARADD	0.627094	1.79205e-08
SKA1	0.62626	1.47764e-05
ZFY	0.624894	0.0326973
FAM111B	0.624411	4.02931e-05
MOXD1	0.623027	0.0105215
CDK1	0.622846	1.03056e-05
GALNT5	0.621837	0.000463567
EMP3	0.621726	0.00206531
PLAU	0.621047	6.17279e-05
CDC25C	0.620238	4.7076e-05
IQGAP3	0.616097	3.85526e-05
ST14	0.615359	5.23413e-06
CLSPN	0.615169	1.52333e-05
HOXA2	0.614334	0.00282709
LUM	0.613849	0.000124079
HOXC8	0.613245	0.000314014
EXO1	0.612034	3.39008e-05
HOXA11	0.61197	0.00140207
ESCO2	0.610639	3.09708e-05
PLAUR	0.608896	2.01737e-06
HSPA6	0.60803	4.58113e-05
ADAM12	0.607902	0.000327054
HMMR	0.607806	9.51201e-06
CSTA	0.605809	0.000160589
HOXA4	0.605407	0.00945428
FAM83D	0.604212	4.74526e-06
HOXC9	0.602674	0.000919816
C15orf48	0.601703	3.25982e-05
PITX1	0.601125	0.00126737
SLAMF9	0.600985	1.55589e-06
PPBP	0.600683	2.6691e-06
WISP1	0.600672	0.000983316
S100A4	0.599955	0.000493712
ASPM	0.599027	0.000309468
PTX3	0.597946	0.000645552
SLN	0.596918	0.0038077
KIF2C	0.596846	8.02966e-05
GPX8	0.596278	0.000768523
C21orf7	0.595423	4.48896e-05
TPX2	0.595161	6.05533e-06
CDKN3	0.595097	1.52908e-06
CYorf15A	0.594476	0.033357
GPR84	0.593734	5.10616e-06
IL1B	0.59232	0.000347239
DOK2	0.592054	1.85105e-06
IGF2BP2	0.591836	0.00152816
LRRC15	0.591815	1.94481e-05
HOXD9	0.590006	0.0070807
CD248	0.589996	3.53056e-05
NOX4	0.589512	0.000136608
BDKRB2	0.588304	0.000148454
E2F8	0.58809	3.84631e-05
HMGA2	0.587302	0.00107597
E2F7	0.585722	0.000270424
CLCF1	0.585438	0.000122849
USP9Y	0.584469	0.0788546
ADAMDEC1	0.583894	0.00284482
KIF4A	0.583166	4.32088e-05
ITGB3	0.582277	2.7207e-05
VEGFA	0.581459	2.53533e-05
ESPL1	0.57999	0.000221478
HTRA3	0.579899	0.00015201
FOXM1	0.579421	4.90706e-05
APOL4	0.57753	0.00137972
HOXD3	0.577492	0.00300494
DSG2	0.577073	0.0035051
NUSAP1	0.576221	5.51565e-05
HOXD13	0.575174	0.0106418
TRH	0.57431	0.00332459
MMP11	0.573307	2.11405e-05
TNFRSF12A	0.573011	0.000653258
GPNMB	0.572932	0.000353048
FCGR3B	0.572607	3.3651e-05
UTY	0.572502	0.0628744
CLEC12A	0.572088	0.000118718
MGP	0.57083	0.000548852
COL1A2	0.570699	0.000116375
SPON2	0.570505	0.000186681
CCDC109B	0.570187	7.41231e-05
C10orf81	0.569931	0.000548976
BUB1B	0.569187	0.000284796
STAC	0.568408	0.00604005
IFI30	0.568216	7.29691e-05
COL5A1	0.567955	0.0016226
CXCL9	0.567769	0.000882864
KIF18A	0.566892	7.63899e-05
KRT75	0.565897	0.000148126
SKA3	0.563255	3.01729e-05
CASC5	0.561782	0.000210005
OCIAD2	0.560905	0.000674121
CCL8	0.560412	0.000253089
SERPINB2	0.560108	1.11308e-05
CENPK	0.55982	0.000195754
ITK	0.559138	0.000121107
TGFBI	0.55792	0.00037927
ORC1L	0.557343	3.55735e-05
EN1	0.556565	0.0165176
ADM	0.555954	0.00101355
GJB2	0.553899	0.00235823
SERPINA3	0.552592	0.00706647
KIFC1	0.55123	0.000104418
GTSE1	0.551217	9.19856e-05
MLF1IP	0.550143	3.11622e-05
PTGS2	0.550029	0.00016019
EMILIN2	0.549337	6.53752e-05
TUBA1C	0.549095	9.07851e-05
FCGR2C	0.547506	0.000278442
FPR1	0.54737	7.20698e-05
LOXL1	0.547294	0.000808452
FMOD	0.546645	0.00585918
FCGR3A	0.546296	9.69727e-05
NCAPH	0.546266	3.44235e-05
MSR1	0.545628	0.000148189
ANGPT2	0.544199	0.000103072
SIGLEC7	0.543819	1.29732e-05
GSTM1	0.543663	0.0532448
DPEP1	0.542609	0.0106498
SEL1L3	0.542501	0.000194613
DEPDC1B	0.542141	5.39808e-05
AQP5	0.541591	0.0109303
COL4A2	0.540575	0.000156482
MCM10	0.540411	0.000398197
RNASE2	0.540315	0.000462907
LOC100130776	0.540213	0.000407453
HOXC11	0.539564	0.00229766
GNLY	0.539407	0.000250509
SPAG4	0.539308	0.00043733
MYO1G	0.537391	0.000129472
SERPINA1	0.536621	0.000161353
LYZ	0.535984	0.00119826
PRF1	0.535619	4.19212e-05
SLC34A2	0.533306	0.00164763
FPR3	0.533295	0.000553424
UBE2T	0.532621	7.50262e-07
E2F2	0.531884	0.000209444
PDZK1IP1	0.531399	0.00012451
SLAMF8	0.53103	5.08513e-05
CCNA2	0.528852	3.35836e-05
VDR	0.527199	5.98822e-05
COL5A2	0.527076	0.00016542
CCL20	0.526974	0.000146128
ANXA2P2	0.526868	0.00087326
LOC284276	0.526319	4.28245e-05
SPINK8	0.525965	7.87261e-05
FCAR	0.525267	2.72859e-05
GAL	0.525202	0.000576712
SLC16A3	0.524996	1.72146e-06
TOM1L1	0.523784	0.00489604
MKI67	0.522781	0.000828427
LCTL	0.522476	0.000344209
GSG2	0.521827	1.78222e-05
PLVAP	0.521763	1.08656e-06
GDF15	0.52173	0.00633217
LOXL2	0.521057	2.35129e-05
RGS16	0.519675	7.82437e-05
CDC6	0.51936	1.15875e-05
TK1	0.518572	7.47312e-05
GPR82	0.518506	0.00109229
ZNF90	0.517822	5.24362e-07
LOC154761	0.51723	4.19006e-05
KIF14	0.516738	0.000189879
EMR2	0.516533	7.67166e-06
CCL2	0.516266	0.00156134
BRIP1	0.514943	0.00014218
IL10	0.514728	3.87835e-05
CD93	0.514457	2.22281e-05
TYMS	0.513269	3.93362e-05
CLIC1	0.513256	2.35527e-05
FAM115C	0.513196	4.32166e-05
FOSL1	0.51318	0.000520036
KCNJ15	0.512971	1.30934e-06
ISL2	0.512417	0.000940488
C19orf59	0.511299	7.3789e-06
CD48	0.509793	0.00162809
RBP1	0.50945	0.00295126
IL7R	0.509424	7.27338e-05
C5AR1	0.509412	5.30495e-05
CASP4	0.509228	1.36756e-05
ATP5EP2	0.508731	9.0992e-07
AOX1	0.508662	0.000764483
HBA2	0.508286	0.000546717
RAB42	0.507292	0.000111717
HOXB2	0.506646	0.00757818
BCAT1	0.505415	0.000195389
RAD51	0.505036	3.11049e-05
HOXB3	0.504834	0.0269218
LSP1	0.504596	0.000529177
SERINC2	0.502781	0.000125524
EREG	0.502087	4.91772e-06
ITGA4	0.502044	8.41715e-05
TYMP	0.500784	0.000473871
FREM2	0.500369	0.00122608
CENPE	0.499975	0.000215871
METTL7B	0.499352	0.010551
VGF	0.498641	0.00647605
PCOLCE	0.497603	0.000214172
MS4A6A	0.497581	0.000648092
DTL	0.497327	0.000327074
C13orf33	0.496787	0.000699148
FGFBP2	0.496358	0.000922706
COL15A1	0.495486	0.00043075
IL1RAP	0.494272	5.71763e-05
THBD	0.493974	5.10642e-05
TNFRSF11B	0.492514	0.00401821
C6orf15	0.492142	0.010017
MOCOS	0.491681	2.77435e-05
WDR62	0.491231	0.000102033
NHLH1	0.49072	4.67498e-05
MND1	0.490563	9.1379e-05
TFPI	0.490421	0.000756401
FBLIM1	0.489933	2.53898e-05
RARRES1	0.487523	0.00042067
KYNU	0.486987	0.000201163
PLBD1	0.486516	0.000106033
VAV3	0.486348	0.00639171
HOTAIR	0.486053	0.00849497
HOXA9	0.485283	0.00671117
TM4SF1	0.483674	1.88672e-05
NUF2	0.483389	0.00017896
PXDNL	0.482572	0.000265401
GPR65	0.482014	0.000805677
ADAM6	0.481952	0.0194842
PDLIM1	0.480881	0.00051112
HBG2	0.480729	9.44812e-05
CCNB1	0.480562	1.44216e-05
CHRDL2	0.480518	0.00145603
HLA-DRA	0.4802	0.000864242
SECTM1	0.479759	0.000511066
HK3	0.478991	0.000307854
RARRES2	0.478328	0.0132829
TLR8	0.478306	0.00018212
SLC43A3	0.478196	8.94331e-05
MYO5B	0.47798	6.18735e-05
RGS1	0.477732	0.00157254
STK32B	0.477505	0.000144095
ULBP3	0.477345	0.000283475
CDKN2C	0.47729	6.109e-05
VSIG4	0.47711	0.000108026
ITPRIPL1	0.473981	7.69581e-05
CENPF	0.473968	0.000499175
CD14	0.473753	4.55886e-05
KMO	0.473715	0.000607613
PCOLCE2	0.47329	0.000708635
DAZ1	0.472399	0.00109017
CST7	0.471795	0.000121806
IDO1	0.471152	0.00304471
MMP12	0.470379	7.43532e-05
COL6A2	0.470199	0.00328257
SERPINH1	0.470072	5.60445e-05
C2	0.469805	0.000105462
ULBP1	0.469623	0.000797885
DEFA1B	0.469259	0.000872187
C1orf187	0.469116	0.000143313
RAD54L	0.468322	0.000132619
HOXA1	0.467925	0.00312778
LY96	0.467631	2.72668e-05
ICAM1	0.467543	7.98393e-05
EMILIN3	0.467489	0.0312103
ASB5	0.467253	0.00157702
CCL18	0.466249	0.00761517
MAPK13	0.466201	1.32291e-05
BATF	0.465836	0.000142909
CXCR1	0.465144	0.000159617
SIGLEC9	0.464704	5.41241e-05
ANXA2P1	0.463973	0.000398299
APCDD1L	0.463949	0.00698661
CTHRC1	0.463882	0.00242146
FBLN7	0.46281	0.00457006
ALOX5AP	0.462564	0.000860822
NXPH4	0.462099	6.25478e-05
KRT80	0.462015	0.000126917
F12	0.461093	2.19402e-05
VNN2	0.460375	0.000311437
KDELR3	0.460256	0.000443018
SEMA3F	0.459829	3.48281e-05
HOXA11AS	0.459712	0.00261232
HOXA13	0.459519	0.0118093
KIAA0040	0.459423	0.000220229
CFI	0.45924	0.000840538
SHCBP1	0.459221	0.00010881
STEAP3	0.458621	0.00235397
CYP19A1	0.457483	0.000593985
HOXC5	0.457033	0.00216843
DLX5	0.456944	0.00248585
FAM70B	0.456512	1.169e-05
OTOS	0.455924	0.00727453
AURKA	0.455905	1.0934e-05
POC1A	0.45585	1.86867e-06
SPRY1	0.45581	7.46938e-05
ADCYAP1	0.455021	0.00311633
ACE	0.454718	7.13479e-05
CHAF1B	0.454702	7.30434e-05
OIP5	0.454397	0.000154507
LOC647946	0.45426	0.00912385
ITGA5	0.453963	1.85786e-05
HMOX1	0.452997	4.06138e-05
C16orf75	0.452496	1.35267e-05
IL21R	0.452079	0.00389803
HAND2	0.45169	0.0257945
GSDMA	0.450664	0.0012378
LILRA6	0.450461	0.000542128
ENPEP	0.44957	0.000758553
GRB14	0.448574	0.00839598
GJD3	0.448434	0.00180057
LGALS3	0.447791	0.001145
IL2RB	0.447	0.000784029
ALDH1A3	0.446199	0.0204477
SP8	0.445373	0.0108904
CITED1	0.444827	0.000187809
ARHGAP11A	0.444441	2.18818e-05
ALAS2	0.444332	0.000523059
PRR11	0.443867	7.27367e-05
LDHA	0.442369	1.18699e-05
DDIT4L	0.441846	0.0347692
RAC2	0.44091	4.55924e-05
CXCR2	0.440495	8.3793e-05
CYP27B1	0.440151	0.00149719
HBG1	0.439801	0.000199646
FAM26F	0.439509	0.00065418
PLK1	0.438956	7.2477e-05
S100A11	0.438796	0.000427222
HSPG2	0.438655	0.000161618
C8orf4	0.438484	0.000846864
PTPN7	0.438016	0.0020231
TRIP13	0.436341	1.78207e-05
ADAMTS15	0.43614	0.00299975
PRAME	0.435832	0.000673223
CPA4	0.435765	0.00141675
CKS2	0.434987	1.63128e-05
LRRC32	0.434492	1.05291e-05
HOXB7	0.43353	0.0105551
CYTL1	0.433027	0.000456354
APOC2	0.43301	0.000860276
CD300LB	0.432977	2.24761e-05
HLA-DQA1	0.432832	0.0166466
LAMC2	0.432447	0.000118023
POLE2	0.43191	0.000794718
HS3ST3A1	0.431783	0.00435075
PLP2	0.431742	0.00162081
DLX6AS	0.430775	0.00887287
PAX3	0.43072	0.0248664
TREML3	0.43022	4.97541e-05
IGFBP3	0.429779	0.00950427
CCR7	0.429529	3.87293e-05
FABP5	0.429417	0.0108806
FCN1	0.429372	0.000748047
CXCL11	0.429079	0.0117237
CD28	0.427941	0.000132871
ECT2	0.427862	1.11972e-06
BATF3	0.427295	0.000175014
FCGR1A	0.42728	0.000301079
NLGN4Y	0.426896	0.0789074
CP	0.426789	0.0222697
SNAI2	0.426692	0.000320033
HOXB9	0.426436	0.000327596
MS4A4A	0.426255	0.000394395
HLA-DQA2	0.425304	0.0237189
FN1	0.425282	5.76395e-05
TMEM176B	0.42505	0.000398691
CD70	0.424216	0.00175306
NCF1C	0.423624	0.000548273
C4orf6	0.423224	2.75259e-05
CD36	0.422536	0.00344452
FAM129A	0.422087	0.000418143
TPSAB1	0.421836	0.00337324
RMRP	0.421709	0.00532183
SLAMF7	0.421623	0.00233213
VASN	0.421594	0.0051781
TMEM45A	0.421497	9.5207e-06
MDK	0.421463	0.000873496
TEAD4	0.421233	0.000718384
EGFLAM	0.421063	0.000112137
ACTN1	0.420431	0.000103013
HOXA6	0.420358	0.00349392
MYB	0.420306	0.000254609
NSUN7	0.420277	0.00483002
C5orf62	0.420127	8.20978e-05
RPS2P32	0.419743	0.000841155
KCNE3	0.419599	3.87028e-05
RPPH1	0.419191	0.00168498
CDCP1	0.418493	0.000340515
CDCA5	0.418384	7.11229e-05
DMRTA2	0.417799	0.0548396
LAMB1	0.416763	0.000745907
BGN	0.416612	0.000160758
KIF4B	0.416539	1.6296e-06
P4HA3	0.41577	0.000181292
C1QB	0.415583	0.000160269
C11orf82	0.415178	7.12867e-05
CHRNA1	0.414069	0.0368236
LOC100216001	0.41369	8.16299e-05
EVC2	0.413472	0.00869027
SPRED3	0.413366	0.000406673
DLX2	0.412782	0.00509675
TACC3	0.412355	0.000157447
DUSP4	0.412342	0.00444529
SLPI	0.411866	0.00741579
ANPEP	0.411605	9.99927e-05
GPR141	0.411208	3.22562e-05
ATF3	0.411077	0.000397147
MARCO	0.410878	0.0221146
GATA4	0.410688	0.0126441
TNFSF18	0.410488	0.00103979
HIST1H3E	0.409752	0.00029658
GNG12	0.409695	0.000874429
DPYD	0.409651	0.00136929
FCGR2A	0.409083	0.000377647
S100A3	0.408811	0.0145616
CENPM	0.408185	0.000276342
HLA-DPA1	0.408141	0.00233139
MYBPH	0.408081	0.0168584
MIR155HG	0.407463	0.00146054
C17orf87	0.407308	0.000134776
TMEM71	0.405913	0.00618819
EGR2	0.405505	0.00262545
LOC100127888	0.405338	0.000765952
BCL3	0.4048	1.62081e-05
HLA-DQB2	0.40452	0.0137124
ACP5	0.404363	0.00289885
HIST1H2BH	0.404058	7.37266e-05
EGR1	0.403945	0.0027477
IL1A	0.40391	0.00166014
LRG1	0.403407	1.20994e-05
DMBX1	0.403384	0.000829201
CD52	0.403326	0.00145941
MGC87042	0.40292	0.00011834
HLA-DMB	0.402804	0.000531473
SMAGP	0.402217	2.19477e-05
PHEX	0.401937	0.00130961
TFAP2B	0.401108	0.0141378
TREML2	0.400873	2.20416e-05
CTSC	0.400554	5.26367e-05
ASAM	0.399777	0.000482699
MCHR1	0.398995	0.00397056
KRT16	0.398609	0.00298531
MR1	0.398288	1.16175e-05
GZMA	0.398114	0.0072392
OSR2	0.398065	0.0200614
C12orf48	0.397611	7.18338e-05
FBP1	0.397365	0.000358738
MXRA5	0.397083	0.00653501
CSF3	0.396768	0.00634328
RAB34	0.396753	0.0023794
CRABP1	0.396694	0.0328519
TAGLN2	0.396585	0.00135208
FCN3	0.396487	0.000685772
CYorf15B	0.396215	0.128147
FLNC	0.396152	0.0104347
ECSCR	0.395972	0.00101845
MET	0.395913	0.0224658
GPX7	0.395799	4.15764e-06
FAM181A	0.395706	0.0218247
LRRN4CL	0.394944	0.0127443
FAM176B	0.394857	8.55864e-05
RAB32	0.394821	0.000278345
GSX2	0.394786	0.0123682
ERCC6L	0.394782	0.00068277
SH2D2A	0.394281	0.000419109
PRC1	0.394139	3.77242e-05
ASPN	0.393255	0.002187
TMEM176A	0.393224	0.00150699
PCDH12	0.392916	5.1111e-05
AMICA1	0.39288	0.00390235
C1RL	0.392286	0.000696123
CENPW	0.392284	2.55258e-05
ANXA2	0.392242	0.00343989
OSMR	0.391694	0.00220653
TSTD1	0.391081	0.0205625
ULBP2	0.390836	0.000443845
TP73	0.390821	0.00861596
PVRL4	0.390769	2.60169e-06
CCL5	0.390742	0.0037626
GINS2	0.390737	0.000194692
POTEE	0.390532	2.8003e-05
ARNTL2	0.390453	0.000405494
UPP1	0.390423	0.000410301
MMP14	0.390103	0.00097295
FEV	0.389576	0.00253253
TMSB4Y	0.388699	0.098687
VIM	0.388673	0.0042158
HOXC4	0.388223	0.0160637
IGFBP4	0.388039	7.73087e-05
FBXO17	0.38803	0.00977674
ERP27	0.387832	0.00137067
PLIN2	0.387756	7.34943e-05
ATP6V0D2	0.387354	0.000939678
C3orf52	0.387243	0.000652906
ARC	0.387208	0.00312754
SLC18A3	0.387201	0.0127968
C6orf150	0.387016	3.41072e-05
CD80	0.386907	0.000175662
SCNN1B	0.386854	0.0375932
HAS2	0.386834	0.00346384
KCNK5	0.386776	0.00459999
FRRS1	0.386753	0.00165863
CAPG	0.386225	0.00112847
LAMP3	0.385716	0.000643014
PTGIR	0.385143	7.10498e-05
FCER1G	0.385064	0.000448768
IRX5	0.384881	0.0237014
S100A12	0.384861	0.000541458
AZGP1	0.384261	0.0140592
PRSS23	0.384014	0.000149446
CLEC10A	0.383937	0.00645377
NCRNA00185	0.383898	0.041997
HS3ST3B1	0.38367	0.00879193
SLC11A1	0.38325	0.00805254
FBXO39	0.383223	0.00303035
PTPN22	0.383093	0.00423863
BST1	0.382977	0.000112888
C1R	0.382977	0.00399665
GJC1	0.382915	0.000159745
SRGN	0.382864	1.94079e-05
NKX3-2	0.382675	0.00726373
TMEM150B	0.382658	0.000194744
SELE	0.382415	0.00821117
GLIPR1	0.381194	3.32336e-05
CD74	0.380676	0.00209357
PDLIM4	0.380338	0.0392812
CD300A	0.379687	9.16522e-05
SEC61G	0.37966	0.00719044
NKG7	0.379505	0.00237521
DUSP5	0.379173	0.0048188
AHR	0.378967	0.000299793
C13orf18	0.378766	0.00112623
HLA-DOA	0.378576	0.00541991
CD44	0.378339	0.00292935
OSR1	0.377642	0.0138415
SLC2A3	0.377503	4.8146e-05
APOBEC3C	0.377476	0.000297256
GAP43	0.377446	0.000537565
FAM176A	0.377055	0.00400902
ADAMTS3	0.377034	0.0134571
C1QC	0.376953	0.000251035
RDH10	0.376388	0.000460177
MAD2L1	0.375894	8.87872e-06
RDM1	0.37579	0.00169026
GINS1	0.375728	3.10958e-05
APOBEC3B	0.375165	0.00256897
LRRC61	0.374889	0.00703268
TNFAIP8	0.374841	0.000603889
PRICKLE3	0.374699	0.000410019
PSRC1	0.374646	0.000409328
ISG20	0.374491	0.00103752
HGF	0.37446	0.00414242
LILRB2	0.374456	0.00101408
FOXD3	0.374341	0.0236981
CNN1	0.373986	0.0067298
FAM46B	0.37381	0.0103559
CHEK2	0.373165	1.99652e-05
RAD54B	0.372991	7.41859e-05
DIRAS3	0.372944	0.0116665
SERPINB8	0.372891	3.8536e-06
NR5A2	0.372828	0.00452118
ARL4C	0.372758	0.00048079
DENND2D	0.371812	0.00189423
OLFML2B	0.371807	0.00151584
E2F1	0.371805	7.70064e-05
SPC25	0.371039	0.0038036
POLQ	0.370799	0.00260518
C5orf23	0.370762	0.00186518
LXN	0.370642	0.000266232
C7orf29	0.370447	0.000963902
RUNX3	0.370226	0.000268318
ARL9	0.370032	0.00956169
TMEM37	0.369726	2.74804e-05
GPR109A	0.369546	0.000192778
LGALS1	0.369496	0.000765048
PDIA5	0.369468	0.000256049
SERPING1	0.369365	0.00454682
SLC10A6	0.369348	0.000475797
CEBPD	0.369176	0.00144892
RHOH	0.369114	0.000678496
GJA3	0.369006	0.0215371
RUNX1	0.368827	0.00260861
MPZL2	0.368726	0.00784899
KLHDC7B	0.368121	0.00111813
LBP	0.368056	0.00210714
CD69	0.368014	0.00820048
SERPINF1	0.367896	0.00224146
NCF1	0.367512	0.00202597
EMP1	0.366261	0.00495038
C1QA	0.366019	0.000557409
SP6	0.365992	5.59208e-05
LZTS1	0.365734	0.00132681
FAIM3	0.365222	0.000203462
WWTR1	0.365048	0.00156593
C14orf86	0.364938	0.00878549
SPATA18	0.364925	0.0111884
MGC45800	0.364845	0.0154617
SLC16A10	0.364665	0.00505405
CCL7	0.364631	0.00054633
ITGA1	0.363997	0.000255499
C9orf44	0.36352	0.0313508
SLC38A11	0.363346	0.000237086
FAM109B	0.363282	6.41246e-05
JAK3	0.363265	0.00173356
CD3E	0.363237	0.012348
SERPINB1	0.363233	3.36957e-05
AVPR1A	0.363218	0.000217088
ZFP36	0.363135	0.00138972
TMSB10	0.36289	3.46403e-05
SFN	0.362839	0.00592008
TNFSF13B	0.362765	0.0119609
GPR156	0.362692	0.000714238
FABP7	0.362523	0.0108517
PRG2	0.362479	8.82795e-05
RAD51AP1	0.36242	0.000523034
2023-09-14	0.362391	0.00706142
CYP2S1	0.362385	5.10979e-05
LRRC25	0.362102	0.000586483
ACPP	0.362098	0.00573177
ADORA2B	0.362097	7.98542e-05
MMP8	0.362028	1.83939e-05
GPR39	0.361949	0.000820207
JUNB	0.361833	0.000444267
PDX1	0.361778	0.00114299
FAM114A1	0.361761	0.000436035
RCC1	0.361688	0.00368589
DLX1	0.361618	0.0210339
EFEMP2	0.361564	0.0042468
FOSL2	0.361242	4.01018e-05
CXCR4	0.361237	0.000335307
KCNE4	0.361073	0.00501464
C6orf115	0.359901	1.11644e-05
DUSP6	0.359827	0.000205281
SUCNR1	0.359771	0.000151792
B3GNT7	0.35974	0.00428913
HBA1	0.358797	0.0530308
CENPI	0.358624	0.00174601
CCR2	0.357916	0.0112428
CDC25A	0.35785	4.77083e-05
C10orf55	0.357568	0.000612718
FZD2	0.357112	9.15439e-05
MAOB	0.357067	0.0429934
C7orf68	0.356824	0.000207605
MCM2	0.356745	8.53356e-05
UBE2MP1	0.356592	4.01983e-07
TMEM26	0.356467	0.00261892
CABP4	0.356208	0.000364647
LRRC36	0.356048	0.0041293
TWIST1	0.355847	0.00514741
SEC24D	0.35529	5.66735e-06
MICB	0.355018	0.000275644
PLAC8	0.355002	0.0291356
NAPSB	0.354996	0.0478595
UCP2	0.354959	0.000160086
PRPS2	0.354584	0.000812718
GPR183	0.354131	0.00262274
ANG	0.353871	0.00226291
DLK1	0.353303	0.0498949
LOC400759	0.352895	0.0124463
TNFRSF1A	0.352533	9.21526e-05
FAM72D	0.352412	1.09427e-05
MYO1B	0.35235	8.64359e-05
IER5L	0.350915	0.000369637
KLHL4	0.350904	0.00698512
HSPA7	0.350587	0.0260024
S100P	0.35048	0.000745056
TFR2	0.349938	0.00434353
WFDC2	0.349655	0.00430425
TNFRSF10D	0.34951	4.49083e-05
ZC3HAV1L	0.349497	0.0021533
PLA2G4A	0.34925	0.000222614
SLC2A14	0.34878	0.000172061
IKBIP	0.348604	1.90037e-05
OLFML1	0.348451	0.000295542
UCN2	0.348082	0.000845397
SKAP2	0.347535	0.000776507
C3	0.347487	0.0064222
CR1	0.347191	0.00850014
HIST1H2BJ	0.347132	0.000945617
GNA15	0.347054	0.000103884
SLC22A18	0.34697	0.000628396
SLC7A7	0.346614	0.000299684
SPRY4	0.346354	0.0195572
VAMP8	0.345835	0.00050376
CDK4	0.345341	0.00054715
RPL39L	0.345211	0.00678146
STIL	0.345106	0.000240147
PCDHGB7	0.344997	0.0933686
WEE1	0.344825	0.00168038
SLC25A24	0.344424	0.000154116
EMILIN1	0.343316	0.000231925
TNFRSF8	0.343296	0.00965709
SMC4	0.343022	0.000175737
MSN	0.342929	0.00146915
MSLN	0.342823	0.0329532
CLEC18B	0.342159	0.0246971
CD8A	0.342123	0.00405246
IER3	0.341813	0.000488974
PA2G4P4	0.34139	2.214e-07
HIST1H2BK	0.341216	0.000133849
MARVELD1	0.340772	0.00092415
CFD	0.340414	0.00363178
C2orf48	0.340196	0.00087186
CD58	0.339825	0.00325642
FSTL1	0.339692	0.001197
CD276	0.339197	3.37804e-06
PODNL1	0.339193	0.0106479
ZWINT	0.338926	0.000299585
HLA-DPB1	0.338893	0.00947359
TRIM6	0.338877	0.00132305
P2RY8	0.338413	0.0052093
CRIP1	0.337696	0.00176068
ZNF385D	0.337465	0.031029
KIF11	0.337463	0.000249794
TNFRSF4	0.33742	0.00238469
C11orf63	0.337321	0.0285377
TNFRSF10C	0.336907	0.000309023
CDK2	0.336764	0.000114452
NID2	0.336583	0.00161569
TMEM159	0.336502	0.000232718
CD68	0.336359	0.000457189
F3	0.336141	0.00476901
CTSK	0.336138	0.00272406
WNT10A	0.335729	0.00344443
HIST1H3H	0.335691	0.000617812
SMYD2	0.335287	5.27168e-05
TIFA	0.335125	9.77722e-05
PTGER4	0.333846	0.0026762
KIF15	0.333633	0.00181742
C9orf64	0.333616	0.00226594
MACC1	0.332599	0.0106931
AQP1	0.332535	0.052315
CASP5	0.332256	0.000903998
CTSW	0.332148	0.00696764
IGFBP5	0.332061	0.00397353
PABPC4L	0.331561	0.000335395
CD209	0.331526	0.0219662
FAM162B	0.331364	0.000351531
MSMP	0.331236	0.0010462
C13orf29	0.331048	0.000653265
SCIN	0.330983	0.0270936
UBD	0.330835	0.0282935
MGC12982	0.330269	0.00278696
TTTY14	0.330249	0.00710197
FKBP9	0.330176	0.00129875
TEAD3	0.330114	0.00631493
CISH	0.32992	0.00427185
NPAS4	0.329859	0.0310124
GLRX	0.32976	3.74457e-05
KRT18	0.329606	0.0137889
WDR76	0.329562	5.48279e-05
IL2RG	0.329557	0.00313887
HLA-DRB1	0.329423	0.0165924
CCL4	0.32942	0.0574924
TGIF1	0.329331	0.000914869
CDT1	0.329098	0.000922824
ALOX5	0.328843	0.00219383
CYR61	0.328467	0.0210215
AIM1	0.328311	0.012534
SNAI1	0.327974	0.0047906
SPHK1	0.327932	0.00140864
CD40	0.327842	5.6766e-05
ITGB2	0.327673	0.00141944
C1orf38	0.327668	0.000336635
P2RY6	0.327576	0.00283916
GPR3	0.32711	0.0100699
RAB38	0.32685	0.00181901
CD53	0.326781	0.000809296
FAR2	0.32636	9.74996e-05
HIST1H1B	0.325737	0.000176401
LOC100233209	0.325486	0.00895299
HOXD4	0.325127	0.0539986
HIST1H3B	0.324742	3.55139e-05
NDUFA4L2	0.324736	0.000176814
TYROBP	0.324727	0.00111371
LAMC3	0.324562	0.000530637
LBX1	0.32428	0.000145783
LCP2	0.324263	0.000134767
S1PR3	0.323955	0.00353683
LAPTM5	0.323887	0.000850093
C6orf223	0.32374	0.00712324
CXCL1	0.323706	0.0251362
PLK4	0.323621	0.000377844
SCML4	0.323576	0.0036633
QPCT	0.323438	0.000165521
INSM1	0.323378	0.0124854
ELF4	0.323213	0.00111656
HIST1H2AG	0.323047	0.000736624
C5orf34	0.322946	0.000160263
TPM4	0.322524	1.01678e-06
CTSS	0.322329	0.00136705
LILRB3	0.322155	0.00882593
NPNT	0.322095	0.0435271
SILV	0.321912	0.00129
CA12	0.321897	0.0275439
UPK3A	0.32178	0.00644026
CD79B	0.32161	0.00167289
CIITA	0.321031	0.0172821
IL1R1	0.320945	0.00364525
B3GNT5	0.320845	0.003859
SMN1	0.320619	0.00178177
FCER1A	0.320425	0.0258226
IL10RA	0.320229	0.000758482
BARX1	0.319994	0.0120792
MT1H	0.319836	0.0236157
LCN2	0.319213	0.0014988
PKIB	0.319151	0.0369497
ELK3	0.31906	0.000103967
PKMYT1	0.319055	0.0120493
HIST1H1D	0.319031	5.20933e-05
PVT1	0.318847	0.0141033
TSPAN2	0.318658	0.0164338
SQRDL	0.318646	0.000559744
SGOL2	0.318595	7.27078e-05
PIK3CG	0.318341	0.00423648
ANKRD53	0.318024	0.00580714
MMP13	0.317731	0.00854221
CEACAM4	0.317703	0.00154063
FAM72A	0.317492	6.97194e-05
IL4I1	0.31734	0.00110565
LEMD1	0.317262	0.00436135
PLEK	0.317206	0.00110857
MEST	0.317017	0.00281443
TMSL3	0.316822	0.000146635
TLR1	0.316741	0.00103026
FANCA	0.316729	0.00161695
GBP5	0.316702	0.0390548
TRPV2	0.315952	1.95358e-05
TRPV4	0.315699	0.000988694
CAMP	0.31564	0.000931437
ETV2	0.315631	0.00264492
KISS1R	0.315599	0.01685
ADPRH	0.315532	7.91676e-05
EBF2	0.315031	0.00169695
PDCD1	0.315023	0.0038961
FANCI	0.314945	0.00158738
RINL	0.314688	0.000650593
HPSE	0.314524	0.00541532
TEAD2	0.314416	0.00329665
ARHGAP15	0.314341	0.00854615
PRKCDBP	0.314329	0.00506372
NFKBIZ	0.31427	0.00186407
CCR5	0.313886	0.0164591
MCAM	0.313883	0.000226529
CNN2	0.313825	0.00219361
WNT2	0.312915	0.0355292
CD2	0.312759	0.0373354
PRDM13	0.312187	0.0161033
TNFSF14	0.311626	0.00462244
PLA2R1	0.311441	0.0113128
HSPB7	0.311363	0.00862006
IMPA2	0.311098	9.97878e-05
DCN	0.310949	0.0020887
KPNA2	0.310937	3.96444e-06
ADAMTS7	0.310854	0.00862688
SPATA6	0.31079	0.012463
OLFML3	0.310325	0.00107878
NMU	0.31002	0.0748741
TNFSF8	0.310013	0.00511319
LAMC1	0.309905	0.000712966
CXorf21	0.309802	0.00187245
ACTA2	0.3098	0.00317709
SOCS2	0.30979	0.0142045
D4S234E	0.309782	0.0150966
RHOD	0.309707	0.0283816
BACE2	0.308921	0.000967499
SOD3	0.308893	0.020015
CENPN	0.308876	4.81449e-05
RNASE4	0.308436	0.00488623
NAMPT	0.308318	0.00406492
XKR8	0.308289	0.00543233
FOS	0.308232	0.0139157
PTAFR	0.308224	0.00681263
OSBPL10	0.308192	0.0060408
ARHGDIB	0.308163	0.00012751
MX2	0.307998	0.0164533
FBN3	0.307944	0.0739534
AEBP1	0.307935	0.0711866
GPR120	0.307726	0.00178383
FAM20C	0.307651	0.000363609
TUBA1B	0.307615	4.43329e-07
FAM86B2	0.307571	0.0222736
NKX6-1	0.30747	0.00456917
STEAP1	0.307446	0.0327929
ANXA1	0.307443	0.0846378
STRA6	0.30737	0.0235782
RTKN2	0.307186	0.00259378
NGFR	0.306879	0.0200837
C6orf123	0.306727	7.75825e-05
METTL1	0.306476	0.000939577
SCN7A	0.30616	0.0964777
KIAA0495	0.306114	0.00464807
PDE6A	0.306018	0.00178274
TGFB1I1	0.305793	0.000320031
SLC2A10	0.305666	0.0128578
MATN4	0.305618	0.00676166
ADAMTS1	0.305613	0.00255049
CCR4	0.305613	0.000194024
C1S	0.305559	0.0132369
RNASE3	0.305327	0.012884
GGH	0.305284	0.000124336
PDE6G	0.305159	0.000553131
HFE	0.305105	0.00591495
S100A2	0.3049	0.00760666
ARL11	0.304852	0.00115854
KLHDC8A	0.304685	0.0137349
STX11	0.304446	0.00064584
FAM54A	0.304371	0.00405056
SCNN1G	0.303762	0.021332
CAPN5	0.303623	9.31151e-05
LOXL4	0.303528	0.0221469
PYGL	0.30344	0.00317154
TMPRSS3	0.303015	0.0540704
TNC	0.302883	0.0143855
SASH3	0.302482	0.00224186
NFAM1	0.30246	0.000457151
SLC1A5	0.302419	0.0014885
FOXL1	0.302224	0.00102841
EHD4	0.30208	1.70197e-05
LILRA3	0.302062	7.03262e-05
CD300C	0.301877	0.00294271
ASB2	0.301832	0.0148428
TCF19	0.301772	0.000269983
TES	0.301619	0.000514519
FAM46A	0.301544	0.00101149
SOD2	0.301359	0.00885042
PDGFD	0.301165	0.0716762
SOCS1	0.301159	0.0096495
NRP1	0.300951	0.000125614
TMSB15A	0.300869	0.0634327
CHRNA5	0.300861	0.000853684
NPSR1	0.300845	0.00309533
FUCA2	0.300741	0.000695608
CTSZ	0.30071	0.000284139
LRRIQ3	0.300674	0.000588133
TNFRSF11A	0.300604	0.00371782
LOXL3	0.300511	0.000135221
TNFAIP3	0.300179	0.000188852
LMNB1	0.299908	0.00126485
PDK1	0.299595	0.000132208
CLEC18A	0.299488	0.0117019
EPS8L1	0.299179	0.000284556
TUBB6	0.299157	0.003966
ST8SIA4	0.298933	0.000545727
PPIL5	0.298677	1.7106e-05
APOBEC3G	0.298573	0.0056741
F2RL2	0.298504	0.0611473
FAM3B	0.298319	0.0150338
ACAA2	0.298162	0.000305095
TMBIM1	0.298058	0.00107753
HCK	0.297929	0.000779341
LAIR1	0.29768	0.00423434
GZMB	0.297559	0.0112128
SLAMF6	0.297403	0.0109697
NLRP12	0.297397	0.000482913
EPHB2	0.297191	8.76493e-05
TMEM154	0.296264	0.00623637
GBP2	0.296007	0.0251415
TGFB2	0.295919	0.032398
LOC100270710	0.295793	0.00505577
HILS1	0.295763	0.0705443
C19orf40	0.295526	5.94389e-05
MS4A7	0.2952	0.00328854
BANK1	0.294946	0.0272234
TMEM48	0.294915	5.70122e-05
TFPI2	0.294661	0.0462297
LCP1	0.294577	0.000869795
TMEM189-UBE2V1	0.294374	0.0330849
ACRV1	0.293958	0.00427298
PITX2	0.29387	0.0491791
CLDN7	0.293703	0.00279143
MYL9	0.293683	0.00166392
FTL	0.293457	0.000212004
FILIP1L	0.293427	0.00215562
LOC407835	0.293077	7.60314e-08
ZBTB42	0.292674	0.00190537
HLA-DMA	0.292607	0.00601603
CD300E	0.292385	7.8797e-06
DUSP1	0.292353	0.00389249
SIGLEC10	0.292351	0.00233459
SIGLEC12	0.292077	0.00949273
LGI2	0.292075	0.011218
COLEC11	0.292049	0.0176452
BCL11A	0.292043	0.0513667
CKS1B	0.29188	3.06764e-05
PLOD1	0.291817	4.57103e-06
ICAM4	0.29148	0.000253925
CCL4L2	0.291462	0.110756
IFITM3	0.29128	0.0044015
HUNK	0.291029	0.00298735
SEMA3E	0.290937	0.137459
TC2N	0.290793	0.0473567
HIST1H3G	0.290482	4.31784e-05
CD300LF	0.290454	0.0119278
FAM72B	0.290289	0.00011864
CD96	0.290268	0.0150531
ADM2	0.289692	0.0140642
SIGLEC14	0.289559	0.0368622
PCDHGA9	0.289547	0.106325
RASSF5	0.288904	0.000312214
IGFBP7	0.288852	0.00133504
SLC22A18AS	0.288699	0.000400447
RNASE6	0.288643	0.00283562
CXCL6	0.288492	0.0343516
ORC6L	0.288425	0.00142184
CXCR6	0.288351	0.0267803
RAB27A	0.288169	0.000267459
DNAJC22	0.287955	0.00910959
PRND	0.287642	0.0133636
TTC39A	0.287545	0.0269551
SUSD2	0.287241	0.00700325
CDCA4	0.287174	0.000187955
LOC613037	0.286901	0.0536869
EIF4EBP1	0.286803	0.000120586
EGFL6	0.286753	0.0160321
FOXS1	0.286522	0.00171883
SIT1	0.28647	0.00911584
DOK3	0.286376	0.00107058
CLDN23	0.28612	0.00499082
PDCD1LG2	0.286103	0.04046
PGCP	0.285975	0.00352439
C10orf125	0.28588	0.00135227
GNGT2	0.285781	0.000832017
ROR2	0.285682	0.0328053
ZWILCH	0.285511	4.20111e-05
HCP5	0.285456	0.00672212
CAV1	0.285433	0.0199206
PRSS33	0.285419	0.0179206
HTR7	0.285382	0.00360483
KIF18B	0.285351	0.0187752
NOD2	0.285307	0.00234778
TMEM158	0.285259	0.0195688
DPPA4	0.28501	0.00304903
PPCS	0.284632	0.000657745
FBXO5	0.284479	7.25366e-05
GPBAR1	0.284475	0.000131303
OPN3	0.28431	0.00016053
AFAP1L1	0.284208	0.0032909
DNAJB1	0.28385	2.59555e-05
TREM2	0.283728	0.0117765
CXCL14	0.283683	0.130756
MPZL3	0.283441	7.76579e-05
IFNGR2	0.283282	1.9288e-06
MYD88	0.283219	0.000988351
NTNG1	0.283162	0.0191121
EVC	0.283009	0.0162046
NRM	0.282908	0.000200875
NPR1	0.282738	0.0101598
RCAN3	0.282603	0.00405606
C16orf54	0.282236	0.00202685
SLCO2A1	0.282075	0.0011758
BARD1	0.281963	0.00409003
PI15	0.281693	0.0198889
IL11	0.281628	0.00599901
PRRX2	0.28159	0.0248547
RGS14	0.281552	0.0228513
LTBR	0.281537	0.000271549
GPR89B	0.281442	0.00236257
NUAK2	0.281339	0.0055947
TACSTD2	0.281285	0.0197661
ENG	0.28108	8.11014e-05
PTGER2	0.280997	0.00613835
KLF17	0.28088	0.00767285
ARAP3	0.280289	0.00584983
ABCA13	0.280206	0.0583887
FAM19A3	0.279982	0.0291029
GMFG	0.279658	0.000806111
PARVB	0.279639	9.75504e-05
LOC728819	0.279446	0.00912139
FNDC7	0.279421	0.0181598
C1orf135	0.279107	0.00102074
FKBP10	0.278942	0.00179736
ATF5	0.27894	5.3488e-05
CD84	0.2788	0.0140588
ITGA3	0.278575	0.00455524
HIST1H2BO	0.27852	0.000850741
SEMA3A	0.278343	0.0730164
UBASH3B	0.278287	0.000363538
IGJ	0.278248	0.0997463
CPXM1	0.278124	0.0197809
KCNK13	0.278068	0.00331067
CCRL2	0.277675	0.000763093
GBP1	0.27743	0.0371597
PLSCR1	0.27735	0.00630899
PRDX4	0.277308	6.45999e-05
ARSJ	0.277279	0.0469366
C1orf113	0.276973	0.00167375
ATP6V1C2	0.276742	3.35207e-05
PMS2L2	0.276588	0.000893791
NODAL	0.276529	0.016334
CYTH4	0.276433	0.00254761
MMRN1	0.276348	0.028899
PGK1	0.27634	3.19763e-06
CENPL	0.276269	1.32391e-05
IGF2BP1	0.276248	0.00254647
ZDHHC12	0.275777	0.00128939
PDK3	0.27574	0.000609542
PYCARD	0.275449	0.00357032
SLC39A4	0.274841	0.00530636
BRCA2	0.274569	0.0105556
CLEC7A	0.274101	0.0171425
NOS2	0.273994	0.0464479
MMP2	0.273943	0.00485273
CCKAR	0.273878	0.000741466
LIN28B	0.273666	0.0056368
HCST	0.273555	0.00695658
ZNF436	0.273514	1.58889e-05
ADAMTS16	0.273396	0.0238534
C6orf141	0.273367	0.0957353
CSF2RB	0.27335	0.00510582
CD86	0.273276	0.0061094
SIX2	0.273252	0.0119572
RPSAP52	0.273212	0.00568282
HIC1	0.272999	0.00108766
HIST2H4A	0.27295	0.000178946
CYBB	0.272787	0.0113163
GABRR1	0.272755	7.89546e-05
VAMP5	0.272536	0.00281761
GINS4	0.271958	0.00111858
MYL4	0.271956	0.000533714
LOC100170939	0.271727	0.00222258
KRT17	0.271425	0.11062
C1QTNF2	0.271411	0.00304182
FES	0.271394	0.000249924
ADAMTS4	0.271344	0.0269025
LBH	0.271319	0.00105007
SLC2A9	0.271142	0.00382561
FKBP9L	0.271052	0.00675148
RNF122	0.270941	0.000671127
DHH	0.270939	0.003714
CD1C	0.270927	0.00436828
HAVCR2	0.270901	0.00665299
CERKL	0.270694	0.0307627
CDH19	0.270618	0.0683388
FAM119B	0.270498	0.00535283
NLRP11	0.27036	0.0141251
CD163L1	0.269992	0.0353577
MBNL3	0.269966	0.00892583
LIMS3-LOC440895	0.269895	0.00806211
CD274	0.269676	0.0179781
FXYD5	0.269653	0.00159662
UGCG	0.269622	0.00244269
TMEM106A	0.269603	0.00315505
ADSSL1	0.269467	0.00304086
CYTIP	0.269377	0.0116286
PCDHA11	0.269242	0.128945
CD99	0.269043	0.0187626
VKORC1	0.269002	4.62504e-06
PCDHGB3	0.268966	0.0499771
GPR64	0.26893	0.0184327
EBF3	0.268864	0.0401128
FAM83G	0.268784	0.0117503
APLNR	0.268771	0.0547368
FBLN1	0.268554	0.0154328
LHX9	0.268286	0.147747
NID1	0.268115	0.0031351
TAGLN	0.268013	0.011222
CALU	0.267882	0.000316166
LOC653786	0.267733	0.00559929
TMEM106C	0.26767	0.000916375
RNF135	0.267452	0.00283333
TMEM195	0.267381	0.0657899
FRZB	0.26727	0.00373398
RETN	0.267125	0.000583285
BMP5	0.267125	0.0272991
DYNLT3	0.267034	0.00931715
FAS	0.266775	0.0073205
DLL4	0.266678	0.00115464
PCNA	0.266492	5.73773e-05
LYPLA1	0.26628	2.37039e-05
HLA-DRB6	0.266261	0.094208
TXNDC5	0.26623	6.11047e-07
NEK6	0.26622	0.0010354
TNFRSF9	0.265997	0.00029807
AKAP12	0.265982	0.00352235
JAG1	0.265788	0.000942994
SP140L	0.265522	0.00570107
GPR160	0.265402	0.00172237
NKX2-1	0.265224	0.0172952
TRPC6	0.264879	0.00957784
S100A6	0.264843	0.0122208
TTC12	0.264823	0.0533828
SPI1	0.264802	0.00417395
RACGAP1	0.264785	0.000153748
GPA33	0.264782	0.000890469
MRPS12	0.264733	8.93898e-06
ID3	0.264655	0.0100596
CD101	0.264641	0.0168724
RPS6KA1	0.264639	0.00184151
MGC12916	0.264491	0.00622905
CTSB	0.264347	1.5289e-05
PTGFRN	0.26431	0.00406296
CASP1	0.264244	0.012687
ARPC1B	0.263833	0.00131554
ARID5A	0.263735	0.000248149
TPST1	0.263656	7.16711e-05
KIRREL	0.263563	0.0119752
IFITM2	0.263224	0.00190071
C20orf200	0.263176	0.0382992
FANCD2	0.263129	0.00683317
TUBB	0.263004	2.34846e-07
CDC42EP3	0.26291	0.000182666
LYN	0.262894	0.000819886
GZMK	0.262875	0.0637969
CD4	0.262702	0.000994868
CLEC18C	0.262651	0.0548998
BCL2L12	0.262399	0.00929335
DSCR6	0.262188	0.00214634
FERMT3	0.262091	0.00249363
ENPP6	0.262006	0.0372194
GBGT1	0.261957	0.000963992
CHIT1	0.261814	0.147792
ANXA5	0.261728	0.00107858
MAP1LC3C	0.26172	0.11022
C10orf11	0.261666	0.00930314
RIN1	0.26157	0.0299152
NR4A3	0.261525	0.0105907
BLM	0.261497	0.017273
NMUR1	0.261471	0.00117513
CDC42EP5	0.261418	0.00599747
CBR1	0.261349	0.027134
HLA-DQB1	0.261319	0.107665
F11R	0.260966	0.00120232
CFH	0.260887	0.0146008
ECM1	0.260868	0.000518925
PLK3	0.260651	0.000320385
LOC554202	0.26041	0.0213969
THNSL2	0.260319	0.0730626
C17orf93	0.260203	0.0193007
NXT1	0.260101	5.54495e-05
SPINT1	0.260089	0.0103283
TNFRSF18	0.259977	0.0139144
KLF10	0.259944	0.000487108
CDCA7	0.259863	0.0130352
BIRC3	0.259775	0.0326845
ABCB4	0.259533	0.00100047
CPM	0.25921	0.00729991
ATG9B	0.259152	0.0207865
PRELID2	0.259136	0.00472648
HOPX	0.259083	0.0504591
SERTAD1	0.259079	0.00192256
HIST1H3F	0.259068	2.28605e-05
LPHN2	0.259047	0.00905304
ANGPTL4	0.258998	0.0277922
BEST4	0.258947	0.0239783
RHOJ	0.258857	0.00310851
MCTP2	0.258844	0.0296196
TLX2	0.258662	0.0107882
HELLS	0.258643	0.0150966
LOC653653	0.258639	0.000244879
COCH	0.25856	0.0251439
FFAR3	0.258559	0.00204845
C1orf53	0.258145	0.00301096
C10orf114	0.258107	0.00482524
ARHGAP18	0.25809	0.00542178
ETV7	0.258041	0.0482626
RFTN1	0.258034	0.00203764
OLFML2A	0.257965	0.00427188
DBNDD1	0.257564	0.00722491
TUBA1A	0.25724	1.52807e-05
SULT2B1	0.257208	0.00712643
KCNMB1	0.257081	0.0156696
TUBB3	0.257031	1.77197e-05
SPAG5	0.256957	0.0059175
CD83	0.256841	0.00139182
STK17A	0.256834	0.000115856
RNASEH2A	0.256711	0.000136473
PLA2G5	0.256497	0.186386
OSTC	0.256495	3.56069e-05
TTYH3	0.256488	0.000202847
HIST1H3C	0.256485	0.000180913
PIF1	0.25634	0.0221807
VWA1	0.256299	0.00814855
ELTD1	0.256272	0.00118541
GDF5	0.256024	0.019684
PPEF1	0.255984	0.0408
NPPB	0.255822	0.000853739
NIPAL2	0.25576	0.0329558
TMEM173	0.25573	0.000325665
ABI3	0.255695	0.00538344
FAM26E	0.255526	0.00292651
HIST1H2BG	0.255394	0.00352382
SP9	0.25518	0.0278721
ADAMTSL4	0.255168	0.0226691
SLA	0.255145	0.00822034
KIAA1524	0.255013	0.00064639
FAM126A	0.254877	0.000536818
CASP8	0.254659	0.00502658
XKR9	0.254523	0.00865294
KCTD14	0.254308	0.00871181
BZW2	0.254003	9.10875e-06
FHL2	0.254001	0.0236075
MMP3	0.25383	0.0355317
TXLNB	0.253742	0.0869665
CKM	0.25373	0.000438075
EPSTI1	0.253703	0.0252682
NOV	0.253385	0.0206437
RGS22	0.25323	0.159374
STC2	0.253089	0.0535935
CHSY3	0.253048	0.00754154
FFAR2	0.252914	0.0029776
SIRPB2	0.252645	0.015673
PBX3	0.252599	0.00030367
ZNF648	0.252555	0.0135863
ARG2	0.252499	1.62064e-06
MNDA	0.252436	0.00723086
HMGA1	0.252007	4.02755e-05
CHST6	0.251974	0.0367099
PROCR	0.251906	0.00081941
GAPT	0.251906	0.0671103
TICAM2	0.251695	0.0104979
GGN	0.251442	0.00557724
HOXB6	0.251344	0.0572439
TNFRSF1B	0.251326	0.00127641
PROK2	0.251318	0.0134148
LAT2	0.251301	0.00744022
CXCR3	0.251045	0.0286618
NCF1B	0.2509	0.0151867
NPR3	0.250687	0.0214591
FNDC3B	0.250623	0.0003797
GPSM3	0.250498	0.00166552
CRYBA2	0.250421	0.00628398
PABPC3	0.250389	0.000276522
TP53I3	0.250205	0.000841488
SLC10A4	0.249987	0.064344
CDC42BPG	0.249681	0.00652733
SMOC2	0.249596	0.00106497
DDB2	0.249593	0.00272368
FER1L4	0.249566	0.0673126
C9orf167	0.249167	0.000324375
CARD16	0.249103	0.0597686
ZNF367	0.249071	0.00208228
MYOF	0.248865	0.00936489
OXTR	0.24882	0.0640112
HDHD3	0.248607	0.0227154
OTX1	0.248348	0.0997648
CYBA	0.248323	0.00574792
CHEK1	0.248267	0.000503376
CRYGD	0.248207	0.0154219
DSC2	0.248172	0.00627325
EFNB2	0.247888	0.00497138
C17orf53	0.247505	0.00158338
C20orf195	0.247238	0.0148517
PAMR1	0.247213	0.0326408
CCNE1	0.247195	0.000136015
SRY	0.247083	0.0152769
FZD5	0.247079	0.000436395
RGS2	0.247005	0.00136346
CD200R1	0.246886	0.00628999
C1orf54	0.246772	0.00460537
RAET1K	0.246722	0.00404242
AK3L1	0.24672	0.0117121
CENPH	0.246704	0.00195007
DAPP1	0.246628	0.0214034
2023-03-09	0.24659	0.00628841
OASL	0.246417	0.0811757
KRT13	0.24628	0.0267675
TNFRSF10A	0.246213	0.00322776
HK2	0.246197	0.0078709
HPD	0.246193	0.181316
SFT2D2	0.24618	0.000795515
PION	0.245998	0.0201924
LRRC8E	0.245984	0.0233298
GNG5	0.245972	0.0043814
HES2	0.245972	0.0107899
EMP2	0.245878	0.00259422
C19orf69	0.245876	0.000168637
HP	0.245838	0.146769
CCDC122	0.245696	0.0174981
ADAMTS2	0.245611	0.0330481
IGF2AS	0.245573	0.0402339
PMFBP1	0.245429	0.00623663
CPA3	0.245427	0.0321219
MOBKL1B	0.245293	4.47341e-05
F2RL3	0.245262	0.0530422
CD226	0.245036	0.00987614
CD244	0.244914	0.0154758
NBLA00301	0.244903	0.0755057
MPV17L	0.244788	0.0125461
TFAP2A	0.244684	0.0948212
FZD6	0.2444	0.0101394
EPHX3	0.244381	0.00807602
CCRN4L	0.244225	6.41185e-06
CDC7	0.244199	0.000168575
CCDC34	0.244114	3.71247e-05
DCTD	0.244094	0.00479497
CD3D	0.244085	0.0851285
TMEM165	0.244083	0.000152155
TNFAIP8L1	0.244072	0.000335046
TCEA3	0.244058	0.0825315
KCNN4	0.243988	0.055839
PTPLAD2	0.243916	0.00670378
MRPS17	0.243883	0.000425121
PRR16	0.243792	0.023023
FOXD2	0.243717	0.0144239
ADAP2	0.24363	0.00155784
PLEKHA4	0.243607	0.0588642
PDLIM7	0.243566	0.00285017
CCL13	0.24352	0.00403616
OAF	0.243419	0.000730132
HIST1H2AC	0.243393	0.00520609
C1orf85	0.243304	0.00148868
MAP3K8	0.243196	0.00251602
LOC151534	0.243167	0.00501672
IRAK2	0.24304	0.00670675
CCL26	0.242924	0.0081383
DCTPP1	0.242915	1.38733e-06
FAM177B	0.242878	0.0294406
GJA4	0.242859	0.00245886
CEBPB	0.242684	0.00266626
VASP	0.242541	6.00647e-05
RBM47	0.242413	0.0214795
GATC	0.242384	4.49535e-05
CHAC1	0.242369	0.0260971
C5orf46	0.242287	0.00163979
TLR2	0.242264	0.0360829
CTF1	0.242215	0.0150418
HSPB1	0.241902	0.0151525
TPRG1	0.241765	0.0139095
IKBKE	0.241736	0.00101284
RASGRP4	0.24173	0.00930788
RIT2	0.241676	0.180006
A1BG	0.241568	0.00994084
HGC6.3	0.24123	0.0147616
CETP	0.241038	0.0400579
LINGO3	0.240913	0.0643742
MIA	0.240795	0.106566
KDELC2	0.240765	0.0079284
ITGAL	0.240742	0.0304337
PIK3AP1	0.240684	0.00454095
RPA3	0.240586	0.000165559
TRIB3	0.240455	0.010798
GPR109B	0.24018	0.00479029
ARPC5	0.239767	6.23104e-06
NETO2	0.239729	0.030642
CDSN	0.239557	0.0646343
CMTM7	0.239463	0.00747052
MYCBP	0.239382	0.000806345
ZP1	0.239346	0.0025895
ROR1	0.239261	0.029307
LY86	0.23923	0.0145515
MALL	0.239127	0.00657096
PGA4	0.239081	0.119426
S100A16	0.238778	0.00738916
GPR4	0.238675	0.00205904
PIK3R6	0.238648	0.0122552
TNNI2	0.23846	0.0197417
SYNGR2	0.238428	0.0014832
EMR3	0.238184	0.00150554
LIMS3	0.237987	0.0159019
MAFF	0.237986	0.0132769
CCR1	0.237811	0.0221239
DPT	0.237757	0.0286227
ST8SIA5	0.237723	0.0741784
TTC38	0.237708	0.000658175
KCNK15	0.237656	0.013369
MRC2	0.237635	0.0267545
NCKAP1L	0.237542	0.0122034
LEPREL1	0.237475	0.0312592
DNAH9	0.237358	0.060479
SLC25A45	0.237106	0.00744966
SNRPD2	0.236907	0.000119306
RPP25	0.236864	0.00518324
ATP8B1	0.23677	0.00787898
CLEC2B	0.236738	0.0244573
FOXD1	0.236499	0.0614938
ELOVL3	0.236436	0.000920941
HOXB4	0.236434	0.213546
PLOD2	0.236359	0.00683762
RAB20	0.236358	0.00376032
HTATIP2	0.236334	0.00815731
MT1L	0.236115	0.0302152
TSPAN13	0.236096	0.00298322
C14orf106	0.236031	0.00118119
MRC1	0.235975	0.10666
CAPZA1	0.235917	2.2666e-05
EMR4P	0.235805	0.0501755
MYL12A	0.235692	0.00297409
HDC	0.235665	0.057305
C14orf19	0.235598	0.00229892
SIX6	0.23539	0.1862
ADORA3	0.235332	0.0194466
PRR24	0.235259	0.00453733
C1orf162	0.235205	0.0197776
GCH1	0.235194	0.00545347
SUSD1	0.235166	0.000591094
PLEKHG2	0.235097	0.000844865
TMEM61	0.234676	0.0339462
RPP40	0.234668	1.65935e-06
TNF	0.234628	0.1176
HOXB5	0.234589	0.0836519
NEDD9	0.234554	0.00134887
DERL3	0.234541	0.023581
HOXD12	0.234541	6.12939e-06
SIRPG	0.234536	0.0111298
TM4SF18	0.234315	0.00607905
COL14A1	0.234315	0.111315
CA2	0.234245	0.0236179
NAT1	0.233768	0.00567092
CRABP2	0.233697	0.0186596
GEM	0.233689	0.0416154
MSC	0.233366	0.035775
CARD6	0.233278	0.0013322
RELB	0.233125	0.00151018
HIST1H2AM	0.233107	0.00449655
FKBP1B	0.233098	0.0140616
RASSF3	0.232955	0.004191
PDIA4	0.232591	0.000732572
NLRC4	0.232335	0.0039915
TMEM22	0.232292	0.0153753
GCOM1	0.232282	0.10372
KRT7	0.232161	0.106941
TMEM200B	0.23214	0.00658361
XBP1	0.231977	7.28755e-06
TIMELESS	0.231955	0.00208828
LITAF	0.231844	0.00245448
RGS19	0.231677	0.000195774
MREG	0.231623	0.00614129
SUMO1P3	0.231551	1.12841e-05
PPP1R15A	0.231434	0.000840799
EHD2	0.231424	0.00547622
PTGER1	0.231373	0.00386176
C6orf147	0.23121	0.0344409
IL24	0.231191	0.000277168
HLA-DRB5	0.231099	0.127499
C20orf134	0.231093	0.00543908
LOC349196	0.230977	0.0421601
ALDH1A2	0.230957	0.0186915
SYDE1	0.230829	0.00117795
NXF3	0.230751	0.000559789
SLC40A1	0.230599	0.00348711
IGSF6	0.230519	0.0154487
PSORS1C1	0.230518	0.0585797
HAPLN4	0.23041	0.085186
KCNQ1	0.230248	0.0065566
MXRA8	0.230173	0.0105083
HRH1	0.230037	0.0183325
HN1L	0.229885	0.000247796
NPC2	0.229737	0.00362838
HIST1H2BC	0.229722	0.0114432
HMGB2	0.229623	0.000636099
CACNG5	0.229398	0.0476194
IRF1	0.229326	0.0131957
IGFBP6	0.22923	0.056169
RPLP0P2	0.229212	0.00763218
NPW	0.228756	0.0421575
GADD45A	0.228718	0.0249731
GPR77	0.228683	0.00972103
COL8A2	0.228634	0.0529821
DMP1	0.228602	0.00198984
SAT1	0.228502	0.0014694
CASP6	0.228328	0.00415243
SNORD10	0.228226	0.00855232
ANKRD5	0.228186	0.0400866
PSMD8	0.228157	1.54894e-06
CCNF	0.22815	0.000547414
SOX10	0.228088	0.196594
PPIC	0.22804	0.0233822
DUSP10	0.227918	0.00796928
ASB9	0.227836	0.0100546
FBLN5	0.227697	0.0470701
C9orf53	0.227573	0.000326645
KIRREL2	0.227553	0.0236369
SPATA17	0.227541	0.0757523
ITIH1	0.227508	0.0164323
STAB1	0.227415	0.0175373
AGTR1	0.227245	0.0421859
DSN1	0.227189	0.000458454
NCF2	0.227146	0.00888303
COL9A3	0.227128	0.137832
FATE1	0.227055	0.00460433
ATL3	0.227017	0.00175728
HYAL2	0.226716	6.1099e-05
P2RY10	0.22668	0.00567586
CBLN3	0.226516	0.0258936
VWF	0.226504	0.00560217
SFRP4	0.22611	0.129217
TBX1	0.226103	0.0615341
SH2B3	0.226099	3.77896e-05
DEDD2	0.225942	0.0011485
PTPRC	0.225911	0.0334619
VAV1	0.225708	0.0172767
AIF1	0.225519	0.0173276
CD72	0.225507	0.0165045
MTL5	0.22549	0.00493031
MIF	0.22548	0.00161062
PPP1R3G	0.225353	0.00324675
CTBS	0.225268	0.00313346
ITGB3BP	0.225117	0.00215988
CDKN1A	0.225041	0.04742
CFB	0.225007	0.0729653
LOC400043	0.224918	0.0493734
TSPAN31	0.224537	0.0084887
ODC1	0.224521	2.9704e-05
B2M	0.224427	0.00355369
SLAMF1	0.224426	0.0199171
EME1	0.224405	0.0196521
LAMA4	0.224389	0.00809354
ADAMTS18	0.224386	0.198424
SAMSN1	0.224124	0.0282591
RSPH9	0.224059	0.107177
C8orf22	0.224056	0.0632179
TMEM149	0.223999	0.00284889
CCDC3	0.223949	0.0261068
SP100	0.223835	0.0166413
WT1	0.223832	0.102886
ASCL2	0.223764	0.0156862
WNT5A	0.223419	0.0127599
DLEU7	0.223357	0.0104344
DAZ3	0.223299	0.00372143
C21orf62	0.22328	0.158422
C17orf60	0.223271	0.0336749
FANCB	0.223247	0.00385307
C10orf10	0.223229	0.0349011
ICOSLG	0.223223	0.0114802
HIST1H3D	0.223189	0.0129504
MYOZ3	0.223188	0.0417666
GIMAP2	0.223028	0.00855508
PLXND1	0.22299	0.000238549
HSD11B2	0.222916	0.0144316
CLIC6	0.222837	0.118436
SLFN12	0.222699	0.0133165
CD97	0.222697	0.0250551
SVIL	0.222418	0.0103105
SCN9A	0.222344	0.189677
ZDHHC1	0.222219	0.0258559
EDEM2	0.222188	1.76691e-05
VWDE	0.222148	0.0185501
PPM1M	0.222119	0.000956597
TPSB2	0.222098	0.12039
CPVL	0.221943	0.0473343
IQGAP2	0.221866	0.106974
STK40	0.221732	0.000275194
SNRPB	0.221469	2.18333e-05
PTHLH	0.221465	0.0418674
GYLTL1B	0.221262	0.0131658
MICA	0.220974	0.00783995
MUC12	0.220923	0.0781713
LGALS12	0.220818	0.00691445
CD1E	0.220717	0.0109482
YIPF1	0.220659	2.90663e-05
MAB21L2	0.220655	0.108277
CD7	0.220626	0.0316048
HCLS1	0.220588	0.0181143
BICD1	0.220455	0.00101395
ISLR	0.220451	0.0555857
TRAIP	0.220401	0.00303302
KDELR2	0.220353	6.36401e-05
FGL2	0.220164	0.0376941
WFIKKN2	0.220155	0.13779
PPIA	0.220112	2.3378e-05
RBBP8	0.219908	0.00067746
WDHD1	0.219787	0.00241176
JUN	0.219783	0.00412935
ADAT3	0.219735	0.00967263
LHX1	0.219701	0.127738
C18orf45	0.219679	5.70414e-06
HIST1H4C	0.219546	0.00375478
LY9	0.219414	0.0228542
EDN2	0.219274	0.0057926
CARHSP1	0.219165	0.000235007
DDOST	0.219148	8.5803e-06
CCL3	0.219093	0.214415
TBXA2R	0.219034	0.00407678
UBE2S	0.218967	0.00206066
ADAM19	0.218883	0.0282463
FYB	0.218799	0.0233758
GYPC	0.218703	0.0165298
RNF144B	0.218531	0.000354964
TRPC4	0.218503	0.0568072
TSPAN18	0.218458	0.0814808
AGPAT9	0.218308	0.0625736
TRIM58	0.21825	0.0340621
GADD45B	0.21823	0.0277361
LOC285548	0.217985	0.0092349
CKLF	0.217865	0.000207021
AP2S1	0.217747	0.000159586
SLC29A1	0.217674	0.0002495
GPR132	0.217637	0.0187932
WIPF3	0.217553	0.110313
CCDC152	0.217145	0.0469296
ZYX	0.217054	0.00355473
LOC728554	0.216948	0.00184089
CYP1B1	0.216901	0.0759764
GLB1L3	0.216899	0.0489024
LOC400696	0.216828	0.0689959
ZG16B	0.216712	0.000658768
APLN	0.216688	0.019833
HLA-B	0.216619	0.0170498
GAL3ST4	0.216559	0.00328101
A2LD1	0.21651	0.0246137
EPHX4	0.216468	0.0356077
RAP1B	0.216399	9.22926e-05
PTGS1	0.216397	0.0472604
ACOT4	0.216392	0.0177689
TMEM70	0.216348	1.07973e-05
TBXAS1	0.216342	0.0153442
RBMS1	0.216331	0.00342668
ITPKC	0.216232	0.00142129
NCF4	0.216074	0.0167809
C4orf36	0.216011	0.00164402
TWF2	0.215996	3.42277e-06
IL12RB1	0.215938	0.0236154
DSE	0.215791	0.000220845
NAGA	0.215784	0.000174421
HIST1H4E	0.215762	0.0159621
TMPO	0.215672	4.09615e-05
RAD18	0.215631	0.000390638
VGLL2	0.215597	0.141489
TIMM8B	0.215499	6.98985e-05
LDLRAD2	0.215105	0.0556958
TM4SF19	0.215074	0.00883102
HSD11B1	0.214907	0.137651
IL17B	0.214784	0.00736901
NMNAT3	0.214585	0.114204
HAUS1	0.214538	0.000245755
ATP2A3	0.214525	0.0182968
GLT25D1	0.21443	0.000263294
GOLT1A	0.214362	0.126846
SPIB	0.214356	0.00924812
MANF	0.214115	8.46817e-05
XRCC2	0.214057	0.0275909
HIST1H4H	0.214041	0.0178292
PRMT6	0.213976	7.54798e-06
TMEM102	0.213955	0.000613213
SHISA3	0.213925	0.0405768
TRIM61	0.2139	0.0318037
CACNA2D4	0.213851	0.021517
TMEM114	0.213746	0.00204224
GTF2H2B	0.213498	0.05723
LATS2	0.213349	0.0160642
MFNG	0.213322	0.0040156
EZH2	0.213305	0.0346087
PIM1	0.213019	0.00192455
C5orf35	0.212863	0.00276552
LIPC	0.212729	0.0474765
LOC149837	0.21263	0.0358684
NPB	0.212554	0.0690853
PDGFA	0.212524	0.035675
PLXDC1	0.212465	0.00342347
SLC12A7	0.212432	0.00165102
CNN3	0.212426	0.00437735
TCTEX1D1	0.212327	0.276947
MFI2	0.212046	0.0227133
C2orf66	0.211924	0.0487421
ITGB1	0.211835	0.000394134
MYBPC2	0.211727	0.0233735
STBD1	0.211643	0.00278274
NPY2R	0.211616	0.209449
DTYMK	0.211597	0.00193756
ADAM23	0.211398	0.00441415
PFN1	0.211387	3.84283e-05
TMEM49	0.211348	2.9933e-06
CCNA1	0.211246	0.167598
GPR172B	0.211241	0.0205348
SLC47A2	0.211221	0.301396
DCLK3	0.211178	0.103555
ACTC1	0.211154	0.217027
CEACAM21	0.211114	0.0285869
POLE4	0.211091	0.0019736
SLC27A3	0.211059	0.0248687
CD3G	0.211017	0.0202914
PCDH18	0.210687	0.00588828
EVI2B	0.210596	0.0307966
C10orf140	0.210549	0.0458849
C9orf89	0.210546	0.0190481
GLA	0.210472	0.000242457
S100A10	0.210449	0.103521
HIST1H1C	0.2104	0.0296112
IL15	0.210392	0.0780268
ZMYND12	0.210363	0.0700417
CD151	0.210242	0.00790676
C3orf55	0.210212	0.00597094
RPL41	0.210212	0.000169179
NOP10	0.210125	6.61699e-05
STEAP4	0.210106	0.0480241
SYK	0.210102	0.0209761
MAD2L2	0.210028	0.000600074
PECAM1	0.209972	0.00227419
C2CD4B	0.209934	0.0528652
TSPAN1	0.209803	0.0195193
VNN3	0.209787	0.00300823
DYRK3	0.209748	0.00427322
C19orf38	0.209715	0.00970761
MXD3	0.209291	0.00731068
IL1RL1	0.208993	0.180756
TTC26	0.208983	0.0200843
CHPF2	0.20867	5.02097e-05
LOC645166	0.208348	0.0192801
NTAN1	0.208305	0.000323382
HEYL	0.208197	0.0188041
EID3	0.20817	0.0652925
PRPH	0.208129	0.0702733
CDR2	0.207943	0.000424165
SYCE1L	0.207869	0.0750723
HIST4H4	0.207715	0.0152862
SPRY2	0.207692	0.00752566
VOPP1	0.20748	0.00471512
TRIM29	0.207444	0.146896
C19orf55	0.207342	0.00312293
VSTM1	0.207273	0.0702435
C1orf74	0.207233	2.38406e-05
EPHA2	0.207081	0.0392283
UPK3BL	0.207075	0.230576
CCDC125	0.20694	0.00425089
TNFAIP2	0.206836	0.0351939
PHOSPHO1	0.206821	0.0123267
MAN1C1	0.206779	0.0557116
SHC1	0.206775	0.00251992
CD180	0.206708	0.0488782
EEF1A2	0.206699	0.088215
LMO4	0.206463	0.000105205
MRPS15	0.206461	0.000583384
RAB3B	0.206154	0.0822962
CCDC8	0.206081	0.138199
CHRNE	0.205952	0.00772925
ACTL6A	0.205904	0.000196927
RFC2	0.205765	0.000273743
SERPINB6	0.205708	0.000952108
SCARNA5	0.205632	0.0275489
TRIM38	0.205595	0.00967302
SCUBE2	0.205506	0.0458498
OAS1	0.205385	0.0893027
COL13A1	0.205306	0.131561
POTEF	0.205275	0.0201632
ST20	0.205027	0.0214426
GBAS	0.204984	0.00315229
KCNK6	0.204791	0.00186205
A2M	0.204773	0.00288503
TRIP4	0.20476	0.00530383
2023-09-15	0.204675	0.000370959
RAB36	0.204634	0.144399
TRPC7	0.204564	0.0330435
TTF2	0.204452	0.00354748
RHBDF1	0.204437	0.0157232
CSDAP1	0.204436	0.013935
MCM8	0.204409	0.00306402
ATAD3C	0.204312	0.0571584
GCHFR	0.204245	0.00944877
CHST2	0.204088	0.0111942
RPL27	0.204009	0.000678959
MCM6	0.203845	0.00027314
COMMD10	0.203767	5.98955e-05
SBSN	0.203474	0.0255625
PRDM1	0.203336	0.00223401
CDCA7L	0.203241	0.0457839
LILRB1	0.203164	0.0525075
C13orf26	0.203022	0.212789
CBX2	0.20301	0.0338854
ATP6V0B	0.202997	8.70687e-05
MTHFS	0.202897	0.00139664
TNFSF10	0.202874	0.0309511
HLX	0.202849	0.0100265
CLEC17A	0.202639	0.182061
MGMT	0.20263	0.0255317
LEPROT	0.202579	0.00302822
SHISA5	0.202557	3.90818e-05
AKNAD1	0.202496	0.0888597
HEXB	0.202426	0.00161769
PNPLA4	0.202398	0.0861296
MDM2	0.202362	0.00334403
RAN	0.202338	2.02121e-08
VNN1	0.202329	0.075217
C7orf58	0.202293	0.0475147
[truncated: 18,532 more rows]
