# Supplementary material for: Using Multi-Omics Analysis to Explore Diagnostic Tool and Optimize Drug Therapy Selection for Patients with Glioma Based on Cross-Talk Gene Signature
Source: Oncol Res. 2024 Nov 13;32(12):1921–34. doi: 10.32604/or.2024.046191 (PMC11576925; doi:10.32604/or.2024.046191)
Supplement: Supplementary file 2 [file OncolRes-32-46191-s002.xlsx]

## Sheet: Sheet1
Supplemental Table 2. Top 100 cancer cell and TAM signatures were showed.
		Order	Cancer signatures	TAM signatures
		1	TUBB2B	C1QB
		2	GPM6A	C1QA
		3	UCHL1	SRGN
		4	SOX2	CD74
		5	NOVA1	TYROBP
		6	C1orf61	LAPTM5
		7	PTPRZ1	HLA-DRB1
		8	BCAN	C1QC
		9	TSC22D4	HLA-DRA
		10	CKB	FCER1G
		11	GPM6B	HLA-DPA1
		12	NGFRAP1	CCL3
		13	TUBA1A	RGS1
		14	SCRG1	CCL4
		15	BEX1	ALOX5AP
		16	NCAM1	OLR1
		17	PRDX2	CCL4L2
		18	FXYD6	CYBA
		19	SRI	C3
		20	SOX2-OT	CD14
		21	ATP6V0E2	HLA-DRB6
		22	FEZ1	CD163
		23	BAALC	FCGBP
		24	PTN	HLA-DPB1
		25	RP11-270C12.3	APOC1
		26	MAP2	AIF1
		27	FABP7	CCL3L3
		28	PFN2	STAB1
		29	NFIX	TREM2
		30	STMN1	SPP1
		31	CHCHD2P6	C5AR1
		32	PCSK1N	RNASET2
		33	S100B	GPR183
		34	SOX9	HLA-DRB5
		35	MARCKSL1	CD83
		36	ATP1B2	PLAUR
		37	CRYAB	SLC11A1
		38	SCD5	IER3
		39	SEC61G	TYMP
		40	IGFBP2	ITGB2
		41	DDR1	MS4A7
		42	TSPAN7	HLA-DQB1
		43	DPYSL3	FCGR3A
		44	NRCAM	S100A11
		45	POU3F3	CSF1R
		46	MYL6B	HLA-DMA
		47	MAGED1	SLC16A3
		48	NME1	APOC1P1
		49	CCT6A	MSR1
		50	C7orf55	CTSZ
		51	LMO4	SGK1
		52	EGFR	NR4A3
		53	TTYH1	HLA-DMB
		54	ETV1	CD68
		55	METRN	VSIG4
		56	GBAS	FPR1
		57	SYT11	CYBB
		58	CCND2	TNFRSF1B
		59	PAFAH1B3	SLC2A5
		60	FHL1	PLEK
		61	DBIP1	FCGR2A
		62	RHOBTB3	PLIN2
		63	OLIG1	SLCO2B1
		64	MLLT11	S100A9
		65	PTPRS	BCL2A1
		66	SOX11	HMOX1
		67	GCSH	CTSB
		68	KCNQ2	CAPG
		69	MRPS17	DUSP1
		70	IGFBP5	IL1B
		71	NTRK2	HCLS1
		72	GAP43	CXCL16
		73	CTNND2	VAMP8
		74	CDK4	SERPINA1
		75	CHCHD2P9	THBS1
		76	MAPT	CTSS
		77	FAM181B	LYZ
		78	MAGEF1	HLA-DQA1
		79	NDRG4	SYNGR2
		80	PHYHIPL	CD53
		81	LINC00844	MAFB
		82	CDKN2C	FYB
		83	PSPH	RGS10
		84	PMP2	A2M
		85	LINC01158	CEBPB
		86	TRIM9	TCEB3B
		87	BEX2	ARHGDIB
		88	CSPG5	PADI2
		89	SLC22A17	MS4A6A
		90	MDK	S100A4
		91	AGT	IL1RN
		92	MLC1	CXCR4
		93	ALDOC	TGFBI
		94	ID4	PLXDC2
		95	ITGB8	LST1
		96	LANCL2	ACSL1
		97	PHKG1	NR4A1
		98	AQP4	ITGAX
		99	RP11-620J15.3	LILRB4
		100	SUMF2	S100A8
