# Supplementary material for: Using Multi-Omics Analysis to Explore Diagnostic Tool and Optimize Drug Therapy Selection for Patients with Glioma Based on Cross-Talk Gene Signature
Source: Oncol Res. 2024 Nov 13;32(12):1921–34. doi: 10.32604/or.2024.046191 (PMC11576925; doi:10.32604/or.2024.046191)
Supplement: Supplementary file 3 [file OncolRes-32-46191-s003.xlsx]

## Sheet: Sheet1
Supplemental Table 3. The tumor stage condition of high and low risk group glioma patients from TCGA and CGGA corhort.
ID	Futime	Fustat	Risk	Grade
CGGA_1272	0.339726	1	Low	4
CGGA_1139	3.27671	1	Low	4
CGGA_1023	1.86575	1	Low	4
CGGA_1136	0.646575	1	Low	4
CGGA_1175	1.20822	1	Low	4
CGGA_1412	0.810959	1	Low	4
CGGA_1068	0.186301	1	Low	4
CGGA_1324	2.32329	1	Low	4
CGGA_676	1.03014	1	Low	4
CGGA_1320	0.161644	1	Low	4
CGGA_773	1.2137	1	Low	4
CGGA_1188	0.70137	1	Low	4
CGGA_1370	0.890411	0	Low	4
CGGA_1381	0.126027	1	Low	4
CGGA_545	1.52055	1	Low	4
CGGA_1026	4.30137	1	Low	4
CGGA_878	2.36438	1	Low	4
CGGA_1109	3.69315	1	Low	4
CGGA_761	5.0411	1	Low	4
CGGA_680	6.50137	1	Low	4
CGGA_899	0.632877	1	Low	4
CGGA_808	3.19726	0	Low	4
CGGA_710	1.80822	1	Low	4
CGGA_1170	0.947945	1	Low	4
CGGA_1039	1.99178	1	Low	4
CGGA_1314	0.471233	1	Low	4
CGGA_1072	2.9863	1	Low	4
CGGA_1119	1.15616	1	Low	4
CGGA_1219	5.80822	1	Low	4
CGGA_759	3.46027	1	Low	4
CGGA_1197	2.58082	1	Low	4
CGGA_1283	0.0547945	1	Low	4
CGGA_1394	0.380822	1	Low	4
CGGA_1129	0.460274	1	Low	4
CGGA_1384	0.523288	1	Low	4
CGGA_1251	0.745205	1	Low	4
CGGA_822	6.12877	1	Low	4
CGGA_804	1.68219	0	Low	4
CGGA_D34	0.40274	1	Low	4
CGGA_494	12.1507	0	Low	4
CGGA_491	2.94247	1	Low	4
CGGA_D38	1.88767	1	Low	4
CGGA_747	2.65753	1	Low	4
CGGA_1375	0.252055	1	Low	4
CGGA_1060	0.621918	1	Low	4
CGGA_1409	7.47123	0	Low	4
CGGA_669	1.66301	1	Low	4
CGGA_1287	1.46027	1	Low	4
CGGA_1450	2.62192	1	Low	4
CGGA_1116	0.679452	1	Low	4
CGGA_374	1.35068	1	Low	4
CGGA_700	0.465753	0	Low	4
TCGA-DU-A76R	1.77534	1	Low	3
TCGA-TM-A84O	2.76986	1	Low	3
TCGA-VW-A7QS	1.93425	0	Low	3
TCGA-HT-A5R9	0.00547945	0	Low	3
TCGA-HT-7856	3.25753	0	Low	3
CGGA_1081	0.591781	1	Low	3
TCGA-TM-A84I	2.33973	0	Low	3
TCGA-S9-A6TS	5.18082	1	Low	3
TCGA-CS-6666	3.91233	0	Low	3
TCGA-FG-8186	1.33425	0	Low	3
TCGA-DU-7304	1.94247	1	Low	3
TCGA-HT-7601	0.419178	0	Low	3
TCGA-HW-A5KJ	2.63562	1	Low	3
TCGA-S9-A6WP	1.55342	0	Low	3
TCGA-HT-7688	2.6411	0	Low	3
CGGA_1231	6.24384	1	Low	3
TCGA-DU-7298	1.57808	1	Low	3
TCGA-E1-5302	4.17808	1	Low	3
TCGA-HT-7470	3.34247	1	Low	3
TCGA-CS-5396	4.46849	0	Low	3
TCGA-QH-A6CU	1.23562	0	Low	3
TCGA-FG-5962	3.98082	0	Low	3
CGGA_1006	0.69589	1	Low	3
TCGA-P5-A72X	1.10411	0	Low	3
TCGA-HT-7694	0.575342	0	Low	3
TCGA-QH-A6CY	1.11781	0	Low	3
TCGA-R8-A6ML	7.83562	0	Low	3
TCGA-DB-5277	4.23836	1	Low	3
TCGA-E1-5311	11.189	1	Low	3
TCGA-P5-A5F4	0.632877	0	Low	3
CGGA_1307	2.64384	0	Low	3
TCGA-RY-A83Z	0.824658	0	Low	3
TCGA-S9-A7J3	1.72329	0	Low	3
CGGA_1215	0.0794521	1	Low	3
TCGA-HW-8319	3.31233	1	Low	3
CGGA_1374	0.386301	1	Low	3
TCGA-HT-8111	0.0191781	0	Low	3
TCGA-HT-A61B	1.46027	0	Low	3
TCGA-DU-8168	1.18082	0	Low	3
CGGA_337	2.76164	1	Low	3
TCGA-DB-A75O	2.56164	0	Low	3
TCGA-CS-6290	3.11507	1	Low	3
TCGA-HT-8109	0.463014	0	Low	3
TCGA-HT-7874	3.09589	0	Low	3
TCGA-DU-6408	9.50685	1	Low	3
TCGA-HW-8321	3.54521	0	Low	3
TCGA-FN-7833	2.29315	0	Low	3
TCGA-DH-A669	2.51781	1	Low	3
TCGA-DU-7302	5.02466	0	Low	3
TCGA-HT-A4DV	2.16986	0	Low	3
TCGA-DH-A7UT	1.45479	1	Low	3
TCGA-VM-A8CB	0.00821918	0	Low	3
TCGA-QH-A6X8	1.39452	0	Low	3
TCGA-HT-7684	0.50411	0	Low	3
TCGA-S9-A7R8	2.63288	1	Low	3
TCGA-E1-5303	5.62192	1	Low	3
TCGA-S9-A7IY	1.9589	0	Low	3
TCGA-DB-5276	6.07671	0	Low	3
TCGA-HT-7620	1.18904	0	Low	3
TCGA-DU-A6S8	1.85753	0	Low	3
TCGA-CS-5393	3.34795	0	Low	3
CGGA_1034	2.06301	1	Low	3
TCGA-DH-A7UR	4.52055	0	Low	3
TCGA-HT-7687	0.00821918	0	Low	3
TCGA-DU-6393	4.34247	1	Low	3
TCGA-DU-6396	6.26301	1	Low	3
TCGA-DU-5855	0.567123	0	Low	3
TCGA-IK-8125	3.56438	0	Low	3
TCGA-DU-8163	1.72329	0	Low	3
TCGA-P5-A5EZ	0.191781	0	Low	3
TCGA-DB-A4XG	6.07945	0	Low	3
TCGA-QH-A65X	1.32055	0	Low	3
TCGA-E1-A7YU	0.0630137	1	Low	3
TCGA-DB-5275	3.99452	0	Low	3
TCGA-HT-A74O	0.00821918	0	Low	3
TCGA-DU-7299	3.66849	1	Low	3
TCGA-DH-A66B	3.50411	0	Low	3
TCGA-S9-A6WD	6.27123	0	Low	3
TCGA-KT-A74X	1.2	0	Low	3
TCGA-S9-A6TX	3.41096	0	Low	3
TCGA-DU-6410	0.663014	0	Low	3
TCGA-DH-5141	2.65205	0	Low	3
TCGA-DH-5144	2.04932	0	Low	3
TCGA-DB-A64W	1.2	1	Low	3
TCGA-DH-5143	3.83836	0	Low	3
TCGA-DB-A64X	1.54247	0	Low	3
TCGA-VV-A829	3.08767	0	Low	3
TCGA-S9-A7QX	1.54521	0	Low	3
TCGA-DH-A66D	2.31781	0	Low	3
TCGA-S9-A6U9	7.99452	0	Low	3
CGGA_D11	2.26575	1	Low	3
TCGA-P5-A72Z	0.969863	0	Low	3
CGGA_1094	0.690411	1	Low	3
TCGA-TM-A84S	1.24384	0	Low	3
TCGA-S9-A7J0	1.66849	0	Low	3
CGGA_564	1.86027	1	Low	3
TCGA-DH-5142	5.32329	0	Low	3
TCGA-DB-A4XE	3.12055	0	Low	3
CGGA_791	0.690411	1	Low	3
TCGA-S9-A6U6	2.92877	0	Low	3
TCGA-DH-A7UV	1.55068	0	Low	3
CGGA_1388	1.32877	1	Low	3
TCGA-DH-A7UU	1.14247	0	Low	3
TCGA-P5-A781	0.367123	0	Low	3
TCGA-DB-A4XB	2.51781	0	Low	3
TCGA-E1-5307	4.8274	1	Low	3
CGGA_400	3.61918	1	Low	3
TCGA-HT-7469	0.961644	1	Low	3
TCGA-HT-7677	1.35342	0	Low	3
TCGA-DU-6397	3.83836	1	Low	3
TCGA-DU-7018	2.55616	1	Low	3
CGGA_727	2.80274	1	Low	3
TCGA-HT-7468	0.556164	0	Low	3
CGGA_599	1.14521	1	Low	3
CGGA_1027	7.36438	0	Low	3
TCGA-CS-4942	3.65753	1	Low	3
CGGA_488	1.19178	1	Low	3
CGGA_D46	0.821918	1	Low	3
TCGA-E1-A7YH	7.76712	1	Low	3
TCGA-DB-A4XD	3.31507	0	Low	3
TCGA-CS-4943	3.03014	1	Low	3
TCGA-FG-7638	1.87945	0	Low	3
TCGA-RY-A843	0.172603	0	Low	3
CGGA_1263	2.11507	1	Low	3
CGGA_1408	3.73151	1	Low	3
TCGA-QH-A6CW	1.13425	0	Low	3
TCGA-HT-7479	3.36164	0	Low	3
TCGA-VV-A86M	1.33425	0	Low	3
TCGA-TQ-A7RF	1.78082	0	Low	3
TCGA-DB-5273	6.83014	0	Low	3
CGGA_D58	0.49589	1	Low	3
CGGA_603	0.460274	0	Low	3
TCGA-FG-7636	1.49041	0	Low	3
TCGA-HT-7879	0.306849	0	Low	3
TCGA-S9-A7J2	0.169863	0	Low	3
TCGA-HW-8320	3.33425	0	Low	3
TCGA-RY-A840	2.33973	0	Low	3
TCGA-TM-A84G	3.3863	0	Low	3
TCGA-QH-A6X4	1.21096	0	Low	3
TCGA-S9-A7QW	1.25479	0	Low	3
CGGA_578	0.991781	1	Low	3
CGGA_D52	9.66849	0	Low	3
TCGA-CS-5394	0.0219178	0	Low	3
CGGA_1113	3.46575	1	Low	3
TCGA-TQ-A7RM	3.05753	0	Low	3
TCGA-HT-7609	3.83288	0	Low	3
CGGA_641	9.34521	1	Low	3
TCGA-FG-8191	2.71781	0	Low	3
TCGA-HT-A619	1.78356	0	Low	3
TCGA-DU-A6S7	1.74795	0	Low	3
TCGA-E1-5304	3.4274	1	Low	3
TCGA-DU-A5TW	2.08219	0	Low	3
TCGA-S9-A6U1	2.15068	0	Low	3
CGGA_1292	7.94795	0	Low	3
TCGA-QH-A870	1.08219	0	Low	3
TCGA-E1-A7YS	1.27671	1	Low	3
CGGA_565	9.87671	0	Low	3
TCGA-P5-A77W	1.6	0	Low	3
TCGA-P5-A72W	0.868493	0	Low	3
TCGA-CS-6670	3.90685	0	Low	3
CGGA_1140	2.52329	1	Low	3
TCGA-FG-8185	1.1863	0	Low	3
TCGA-TM-A84M	2.06575	0	Low	3
TCGA-TM-A84H	2.53699	0	Low	3
CGGA_D48	0.605479	1	Low	3
CGGA_1329	0.893151	1	Low	3
CGGA_1340	3.03836	1	Low	3
CGGA_1118	1.09041	1	Low	3
CGGA_591	4.53151	1	Low	3
CGGA_643	0.906849	1	Low	3
TCGA-HT-7855	1.60274	0	Low	3
CGGA_1281	7.96986	0	Low	3
CGGA_1280	1.22466	1	Low	3
CGGA_1246	8.14247	0	Low	3
CGGA_1190	8.44384	0	Low	3
CGGA_D45	2.34521	0	Low	3
CGGA_1146	6.84384	0	Low	3
CGGA_314	7.03562	1	Low	3
CGGA_560	11.9288	0	Low	3
CGGA_D27	10	0	Low	3
CGGA_490	10.4219	0	Low	3
CGGA_510	12.063	0	Low	3
CGGA_431	12.3699	0	Low	3
CGGA_598	10.074	1	Low	3
CGGA_630	11.7808	0	Low	3
CGGA_247	1.66849	1	Low	3
CGGA_1189	8.44384	0	Low	3
CGGA_1322	0.693151	1	Low	3
CGGA_1061	1.45753	1	Low	3
TCGA-HW-7487	3.7863	0	Low	2
TCGA-DU-A7TB	4.29315	0	Low	2
TCGA-P5-A733	1.13425	0	Low	2
TCGA-DU-5849	1.2137	0	Low	2
TCGA-DB-A4XH	2.63562	0	Low	2
TCGA-FG-8189	1.87671	0	Low	2
TCGA-HT-A615	1.41096	0	Low	2
TCGA-CS-6668	4.16164	0	Low	2
TCGA-CS-5395	1.75068	1	Low	2
TCGA-S9-A7R3	8.25479	0	Low	2
TCGA-TQ-A7RH	1.33151	0	Low	2
TCGA-WY-A859	3.32329	0	Low	2
TCGA-TM-A7C4	4.0274	0	Low	2
TCGA-DB-A4XA	1.56986	0	Low	2
TCGA-HT-7467	0.00821918	0	Low	2
TCGA-HT-7858	4.21918	0	Low	2
TCGA-HT-7877	0.0109589	0	Low	2
TCGA-DU-8167	1.29041	0	Low	2
TCGA-HT-7681	3.72329	0	Low	2
TCGA-DB-A64L	2.01644	0	Low	2
TCGA-HW-7489	3.45753	1	Low	2
TCGA-HT-7473	1.37808	0	Low	2
TCGA-FG-A60J	1.23014	0	Low	2
TCGA-S9-A6TY	2.94795	0	Low	2
TCGA-HT-A5RB	0.00821918	0	Low	2
TCGA-TM-A7CF	5.44932	0	Low	2
TCGA-P5-A5F1	0.490411	0	Low	2
TCGA-HW-7490	3.8	0	Low	2
TCGA-HT-8010	0.136986	0	Low	2
TCGA-DU-7011	8.76712	1	Low	2
TCGA-S9-A7QZ	2.26301	0	Low	2
TCGA-S9-A6TZ	3.06849	0	Low	2
TCGA-HT-8558	1.14521	0	Low	2
TCGA-DU-5872	1.45753	0	Low	2
TCGA-HT-8013	5.29589	1	Low	2
TCGA-P5-A5F0	0.786301	0	Low	2
TCGA-DU-6407	7.87671	1	Low	2
TCGA-DB-5279	3.70959	0	Low	2
TCGA-E1-5322	10.8986	1	Low	2
TCGA-R8-A6MO	2.72055	0	Low	2
TCGA-HT-A61A	0.531507	0	Low	2
TCGA-FG-A4MY	1.97534	0	Low	2
TCGA-TQ-A7RI	0.169863	0	Low	2
TCGA-HT-A616	0.150685	0	Low	2
TCGA-S9-A7R1	14.1534	1	Low	2
TCGA-HT-7603	1.93151	0	Low	2
TCGA-FG-6691	3.44384	0	Low	2
TCGA-HT-7474	0.312329	0	Low	2
TCGA-E1-A7Z4	12.0877	1	Low	2
TCGA-DU-7008	13.0192	0	Low	2
TCGA-DB-A64S	2.28767	0	Low	2
TCGA-HT-A74J	0.876712	0	Low	2
TCGA-QH-A65S	0.210959	0	Low	2
TCGA-TQ-A7RR	2.15616	0	Low	2
TCGA-TQ-A7RO	2.6	0	Low	2
TCGA-DU-5874	1.26301	0	Low	2
TCGA-R8-A6MK	7.40274	0	Low	2
TCGA-WH-A86K	1.10959	0	Low	2
TCGA-HT-7481	7.99452	0	Low	2
TCGA-HT-7608	1.83836	0	Low	2
TCGA-S9-A6U8	8.1863	1	Low	2
TCGA-DU-8166	1.4137	0	Low	2
TCGA-HT-7902	2.61918	0	Low	2
TCGA-S9-A6U2	2.48767	0	Low	2
TCGA-CS-6669	4.09315	0	Low	2
TCGA-HT-A5R5	0.0109589	0	Low	2
TCGA-DU-7301	2.1589	1	Low	2
TCGA-DU-5871	1.57808	0	Low	2
TCGA-HT-7606	1.4411	0	Low	2
TCGA-DU-A6S3	1.79726	0	Low	2
CGGA_1059	0.0575342	1	Low	2
TCGA-FG-A4MX	1.5589	0	Low	2
TCGA-HT-7676	0.0136986	0	Low	2
TCGA-HT-7610	4.67397	0	Low	2
TCGA-DU-7009	12.863	1	Low	2
TCGA-QH-A65Z	1.16986	0	Low	2
TCGA-RY-A83Y	0.454795	0	Low	2
TCGA-S9-A6WQ	1.1726	0	Low	2
TCGA-TQ-A7RJ	3.36712	0	Low	2
TCGA-P5-A5F2	0.663014	0	Low	2
TCGA-S9-A6WH	3.2137	0	Low	2
TCGA-RY-A847	2.55616	0	Low	2
TCGA-QH-A86X	0.923288	0	Low	2
TCGA-HW-8322	2.07671	0	Low	2
TCGA-TM-A7C5	4.10959	0	Low	2
TCGA-TQ-A7RU	2.8274	0	Low	2
TCGA-HW-A5KM	1.72603	0	Low	2
TCGA-S9-A7QY	2.36438	0	Low	2
TCGA-FG-6689	1.24384	0	Low	2
TCGA-DU-A7TC	3.11507	0	Low	2
TCGA-FG-7641	1.71781	0	Low	2
TCGA-DU-6395	4.08493	1	Low	2
TCGA-QH-A65V	1.05205	0	Low	2
TCGA-HW-7486	4.71507	0	Low	2
TCGA-DU-A5TS	2.6411	0	Low	2
TCGA-FG-A60L	1.79452	0	Low	2
TCGA-FG-8187	1.67397	0	Low	2
TCGA-HW-7495	2.95342	0	Low	2
TCGA-DU-8164	1.78356	0	Low	2
TCGA-IK-7675	1.58356	1	Low	2
TCGA-HT-7695	1.21096	0	Low	2
CGGA_909	10.7397	0	Low	2
TCGA-DU-7015	7.56438	0	Low	2
TCGA-DU-6399	5.47945	1	Low	2
TCGA-TM-A84Q	2.11507	0	Low	2
TCGA-HT-7611	4.8	0	Low	2
TCGA-DU-A6S6	7.92603	0	Low	2
CGGA_1330	7.79726	0	Low	2
TCGA-W9-A837	4.25479	0	Low	2
TCGA-HT-7485	0.334247	0	Low	2
TCGA-HT-7605	0.380822	0	Low	2
TCGA-HT-A614	0.224658	0	Low	2
TCGA-S9-A7J1	0.682192	0	Low	2
TCGA-WY-A85A	3.61644	0	Low	2
TCGA-HT-7480	6.26575	0	Low	2
TCGA-P5-A77X	0.287671	0	Low	2
TCGA-HT-8012	0.783562	0	Low	2
TCGA-FG-A70Y	2.37808	0	Low	2
TCGA-F6-A8O3	0.0191781	0	Low	2
TCGA-FG-A6J1	1.36986	0	Low	2
CGGA_796	1.53151	0	Low	2
TCGA-P5-A5EV	0.0191781	0	Low	2
TCGA-VM-A8CE	3.26301	0	Low	2
TCGA-DH-A66F	1.43288	0	Low	2
TCGA-DU-A6S2	2.12877	0	Low	2
TCGA-CS-6667	4.02466	0	Low	2
TCGA-HT-A74L	0.920548	0	Low	2
TCGA-P5-A737	1.01918	0	Low	2
TCGA-HT-7881	2.95616	0	Low	2
TCGA-HT-7873	1.96712	0	Low	2
TCGA-E1-A7YW	3.06849	1	Low	2
TCGA-DU-6401	7.28767	1	Low	2
TCGA-FG-A4MT	3.18904	0	Low	2
TCGA-FG-A6IZ	1.25205	0	Low	2
TCGA-DU-7294	7.86027	0	Low	2
TCGA-DB-A75M	1.49041	0	Low	2
TCGA-HT-8108	0.208219	0	Low	2
TCGA-TQ-A7RN	2.81096	0	Low	2
TCGA-FG-7637	3.33973	0	Low	2
TCGA-FG-A711	4.05753	1	Low	2
TCGA-HT-7875	0.0273973	0	Low	2
TCGA-RY-A845	1.63288	0	Low	2
TCGA-VM-A8C8	3.8274	0	Low	2
TCGA-F6-A8O4	0.0164384	0	Low	2
CGGA_689	11.4904	0	Low	2
TCGA-S9-A6WE	11.2685	0	Low	2
TCGA-TQ-A7RV	5.11781	0	Low	2
TCGA-QH-A6X5	1.36164	0	Low	2
TCGA-QH-A6X9	0.158904	0	Low	2
TCGA-QH-A6CZ	0.764384	0	Low	2
CGGA_815	6.07945	1	Low	2
TCGA-DU-7306	3.49863	0	Low	2
TCGA-HT-7884	0.939726	0	Low	2
TCGA-HW-7491	5.69315	0	Low	2
TCGA-TM-A7CA	2.89863	0	Low	2
TCGA-HT-7602	2.48767	0	Low	2
TCGA-DB-5278	7.59452	0	Low	2
TCGA-DB-A64R	2.61644	0	Low	2
TCGA-P5-A5ET	2.74e-06	0	Low	2
TCGA-FG-6690	3.54521	0	Low	2
CGGA_632	1.57808	1	Low	2
TCGA-HT-7692	0.246575	0	Low	2
TCGA-EZ-7264	3.29041	0	Low	2
TCGA-FG-8188	1.24658	0	Low	2
TCGA-TM-A84L	3.40274	1	Low	2
TCGA-DU-A76O	1.43014	0	Low	2
TCGA-DB-A64Q	0.49863	0	Low	2
TCGA-E1-A7Z6	2.69589	1	Low	2
TCGA-HT-7472	0.00273973	0	Low	2
TCGA-DH-A7US	1.93425	0	Low	2
TCGA-TQ-A7RQ	2.17808	0	Low	2
TCGA-DU-A7TA	7.0274	0	Low	2
CGGA_638	6.53699	0	Low	2
TCGA-QH-A6XA	1.37534	0	Low	2
TCGA-DB-A4X9	3.86849	0	Low	2
TCGA-S9-A6TU	7.26027	0	Low	2
TCGA-R8-A73M	4.94795	0	Low	2
TCGA-CS-4938	9.79178	0	Low	2
TCGA-TQ-A7RW	2.24932	1	Low	2
TCGA-QH-A6X3	0.857534	0	Low	2
TCGA-S9-A6WO	1.55068	0	Low	2
CGGA_694	3.27123	1	Low	2
CGGA_256	0.432877	0	Low	2
CGGA_458	1.14795	1	Low	2
TCGA-DB-A64U	2.31781	0	Low	2
TCGA-TQ-A7RG	1.6411	0	Low	2
TCGA-DB-5280	3.04658	0	Low	2
TCGA-HT-7482	8.91233	0	Low	2
TCGA-HT-7604	10.2055	0	Low	2
TCGA-FG-8182	1.13973	0	Low	2
TCGA-TQ-A8XE	2.6137	1	Low	2
TCGA-RY-A83X	2.5726	0	Low	2
TCGA-VM-A8CH	1.95616	0	Low	2
TCGA-HW-A5KL	2.40548	0	Low	2
TCGA-WY-A85D	3.14247	0	Low	2
CGGA_752	10.0822	0	Low	2
CGGA_D47	2.87123	1	Low	2
TCGA-P5-A735	0.8	0	Low	2
CGGA_236	1.93425	0	Low	2
CGGA_1406	5.90137	1	Low	2
CGGA_633	4.96438	1	Low	2
CGGA_333	4.88493	0	Low	2
TCGA-S9-A6UB	10.3041	0	Low	2
TCGA-TQ-A7RK	3.67397	0	Low	2
TCGA-WY-A85B	3.81644	0	Low	2
CGGA_666	6.84658	1	Low	2
TCGA-FG-A60K	1.48493	0	Low	2
CGGA_725	11.3616	0	Low	2
CGGA_541	11.989	0	Low	2
CGGA_323	11.8849	0	Low	2
TCGA-E1-5318	6.51781	1	Low	2
CGGA_300	6.02466	1	Low	2
TCGA-P5-A5EW	0.558904	0	Low	2
CGGA_601	3.10411	1	Low	2
CGGA_659	2	0	Low	2
CGGA_241	13.1753	0	Low	2
CGGA_580	3.81918	1	Low	2
CGGA_704	7.04658	1	Low	2
CGGA_893	8.65753	1	Low	2
CGGA_493	6.52603	1	Low	2
CGGA_276	1.44932	0	Low	2
CGGA_738	11.3205	0	Low	2
CGGA_252	0.452055	0	Low	2
CGGA_D20	6.48493	1	Low	2
CGGA_D40	9.74521	0	Low	2
TCGA-TQ-A7RS	2.74e-06	0	Low	2
CGGA_479	12.1781	0	Low	2
CGGA_251	3.5589	0	Low	2
CGGA_898	4.55616	1	Low	2
CGGA_715	9.39452	0	Low	2
CGGA_698	5.07123	1	Low	2
CGGA_871	10.8603	0	Low	2
CGGA_757	2.86849	1	Low	2
CGGA_858	10.9151	0	Low	2
CGGA_1005	10.4521	0	Low	2
CGGA_671	11.5479	0	Low	2
CGGA_766	11.2411	0	Low	2
CGGA_283	9.50685	1	Low	2
CGGA_835	1.41644	0	Low	2
CGGA_254	13.1315	0	Low	2
CGGA_635	11.6795	0	Low	2
CGGA_485	6.67671	0	Low	2
CGGA_892	1.2274	0	Low	2
CGGA_502	12.0932	0	Low	2
CGGA_838	10.989	0	Low	2
CGGA_760	11.2603	0	Low	2
CGGA_543	11.9753	0	Low	2
CGGA_785	9.63562	1	Low	2
CGGA_273	7.21918	1	Low	2
CGGA_551	11.9534	0	Low	2
TCGA-TM-A84T	1.98356	0	Low	2
CGGA_501	12.1288	0	Low	2
CGGA_884	3.09863	1	Low	2
CGGA_261	11.3151	0	Low	2
CGGA_662	0.778082	1	Low	2
CGGA_235	6.41096	1	Low	2
CGGA_762	11.2466	0	Low	2
CGGA_243	8.15616	0	Low	2
CGGA_D04	10.1288	0	Low	2
CGGA_675	11.5342	0	Low	2
CGGA_267	3.76438	1	Low	2
CGGA_D29	9.98082	0	Low	2
CGGA_607	3.80548	0	Low	2
CGGA_1020	3.06849	1	Low	2
CGGA_904	2.12055	1	Low	2
CGGA_655	11.5918	0	Low	2
CGGA_856	3.55342	0	Low	2
CGGA_1013	4.72603	1	Low	2
CGGA_642	11.6411	0	Low	2
CGGA_1031	6.73151	1	Low	2
CGGA_908	6.67397	1	Low	2
CGGA_685	8.87397	1	Low	2
CGGA_D15	10.0521	0	Low	2
CGGA_446	12.3507	0	Low	2
